# Supplementary material for: An Exosomal miRNA Biomarker for the Detection of Pancreatic Ductal Adenocarcinoma
Source: Biosensors (Basel). 2022 Oct 6;12(10):831. doi: 10.3390/bios12100831 (PMC9599289; doi:10.3390/bios12100831)
Supplement: Supplementary file 1 [file biosensors-12-00831-s001.zip]

Archive with 4 entries (4 files):
- Supplementary File S1.xlsx
- Supplementary File S2.xlsx
- Supplementary File S3.xlsx
- Supplementary Table S1.xlsx
