# Supplementary material for: An Exosomal miRNA Biomarker for the Detection of Pancreatic Ductal Adenocarcinoma
Source: Biosensors (Basel). 2022 Oct 6;12(10):831. doi: 10.3390/bios12100831 (PMC9599289; doi:10.3390/bios12100831)
Supplement: Supplementary file 1 [file biosensors-12-00831-s001.zip › Supplementary File S1.xlsx]

## Sheet: ReadMe
Several databasese were accessed and their lists of ncRNA were downloaded and combined.
Duplicates were removed and the remaining ncRNA were compared against HGNC for symbol verification
This yiedled the working database of ncRNA.

## Sheet: Accessed ncRNA databases
mirMine precursor mir - Query pancreas (no data for disease of pancreas, only expression in pancreas)	NCBI Gene/GeneCards/DisGeNET Composite (AM)	Pancreatic Cancer Expression Database John Hopkins	mir2Disease	mircancer	lnc2cancer
N=1881	N=190	N=226	N=79	N=66	N=31
let-7a-1	AFAP1-AS1	mir-100	let-7d	hsa-miR-101	AF075041
let-7a-2	GLIS3-AS1	mir-101-1	let-7f-1	hsa-miR-10a	AF339813
let-7a-3	HOTAIR	mir-103a-1	mir-100	hsa-miR-10b	AK022029
let-7b	HOTTIP	mir-106a	mir-100-1	hsa-miR-1181	AK022159
let-7c	HULC	mir-106b	mir-100-2	hsa-miR-124	AL389956
let-7d	IGF2-AS	mir-107	mir-103	hsa-miR-1247	AP000221.1
let-7e	KCNQ1OT1	mir-10A	mir-103-2	hsa-miR-132	BC023629
let-7f-1	LINC00261	mir-10B	mir-106a	hsa-miR-133a	CR619813
let-7f-2	LINC00328	mir-1207	mir-107	hsa-miR-141	CTC-338M12.5
let-7g	LINC00491	mir-122	mir-10a	hsa-miR-145	DDX6P
let-7i	LINC00675	mir-1228	mir-10b	hsa-miR-146a	GAS5
mir-1-1	LINC00977	mir-1229	mir-125a	hsa-miR-148a	HMlincRNA717
mir-1-2	LINC01114	mir-1238	mir-125b-1	hsa-miR-148b	HOTAIR
mir-100	LINC01194	mir-124-1	mir-127	hsa-miR-150*	HOTTIP
mir-101-1	LINC-PINT	mir-1244-1	mir-128b	hsa-miR-150-5p	HULC
mir-101-2	LINC-ROR	mir-1246	mir-130b	hsa-miR-152	LINC00152
mir-103a-1	mir-100	mir-125A	mir-139	hsa-miR-15a	LINC00261
mir-103a-2	mir-103A-1	mir-125B-1	mir-141	hsa-miR-15b	LINC00673
mir-103b-1	mir-103A-2	mir-126	mir-143	hsa-miR-17-5p	lincRNA-ZNF532
mir-103b-2	mir-106A	mir-1275	mir-145	hsa-miR-181a	lncRNA-ATB
mir-105-1	mir-107	mir-128-1	mir-146a	hsa-miR-18a	MALAT1
mir-105-2	mir-10A	mir-1292	mir-148a	hsa-miR-191	PVT1
mir-106a	mir-10B	mir-130A	mir-148b	hsa-miR-196a	RP11-58D2.1
mir-106b	mir-1178	mir-130B	mir-150	hsa-miR-198	AFAP1-AS1
mir-107	mir-1181	mir-132	mir-155	hsa-miR-203	BC008363
mir-10a	mir-1208	mir-134	mir-15b	hsa-miR-21	DAPK1
mir-10b	mir-124-1	mir-135A-1	mir-16-1	hsa-miR-212	ENST00000480739
mir-1178	mir-124-2	mir-135B	mir-17-5p	hsa-miR-214	H19
mir-1179	mir-124-3	mir-138-1	mir-181a	hsa-miR-216a	LOC389641
mir-1180	mir-1246	mir-138-2	mir-181b-1	hsa-miR-221	MAP3K14
mir-1181	mir-1247	mir-139	mir-181b-2	hsa-miR-222	PPP3CB
mir-1182	mir-125B-1	mir-140	mir-181c	hsa-miR-27a
mir-1183	mir-126	mir-141	mir-181d	hsa-miR-29c
mir-1184-1	mir-1271	mir-142	mir-18a	hsa-miR-301a
mir-1184-2	mir-1290	mir-143	mir-191	hsa-miR-301a-3p
mir-1184-3	mir-1291	mir-144	mir-196a	hsa-miR-335
mir-1185-1	mir-129-2	mir-145	mir-196b	hsa-miR-33a
mir-1185-2	mir-130B	mir-146A	mir-199a-1	hsa-miR-34a
mir-1193	mir-132	mir-146B	mir-199a-2	hsa-miR-34b
mir-1197	mir-133A-1	mir-148A	mir-203	hsa-miR-34c
mir-1199	mir-135A-1	mir-148B	mir-205	hsa-miR-367
mir-1200	mir-135A-2	mir-149	mir-20a	hsa-miR-373
mir-1202	mir-138-1	mir-150	mir-21	hsa-miR-375
mir-1203	mir-138-2	mir-151	mir-210	hsa-miR-410
mir-1204	mir-139	mir-152	mir-212	hsa-miR-424-5p
mir-1205	mir-141	mir-155	mir-213	hsa-miR-497
mir-1206	mir-142	mir-15A	mir-214	hsa-miR-615-5p
mir-1207	mir-143	mir-15B	mir-216	hsa-miR-630
mir-1208	mir-144	mir-16-1	mir-217	hsa-miR-7
mir-122	mir-145	mir-17	mir-220	hsa-miR-92
mir-1224	mir-146A	mir-181A-1	mir-221	hsa-miR-96
mir-1225	mir-146B	mir-181A-2	mir-222	hsa-miR-99a
mir-1226	mir-148A	mir-181B-1	mir-222	hsa-miR-181c
mir-1227	mir-148B	mir-181C	mir-223	hsa-miR-744
mir-1228	mir-150	mir-182	mir-224	hsa-miR-29a
mir-1229	mir-152	mir-183	mir-23a	hsa-miR-1271
mir-1231	mir-153-1	mir-184	mir-23b	hsa-miR-329
mir-1233-1	mir-153-2	mir-185	mir-24-1	hsa-miR-494
mir-1233-2	mir-155	mir-186	mir-24-2	hsa-miR-215
mir-1234	mir-15A	mir-18A	mir-25	hsa-miR-150
mir-1236	mir-15B	mir-18B	mir-29b-2	hsa-miR-320a
mir-1237	mir-16-1	mir-190	mir-29c	hsa-miR-506
mir-1238	mir-17	mir-191	mir-301	hsa-miR-663b
mir-124-1	mir-17HG	mir-192	mir-301a	hsa-miR-182
mir-124-2	mir-181A-1	mir-193A	mir-30c	hsa-miR-451
mir-124-3	mir-181B-1	mir-193B	mir-31	hsa-miR-138-5p
mir-1243	mir-182	mir-194-1	mir-32
mir-1244-1	mir-183	mir-196A-1	mir-345
mir-1244-2	mir-186	mir-196B	mir-34a
mir-1244-3	mir-18A	mir-197	mir-34b
mir-1244-4	mir-191	mir-198	mir-34c
mir-1245a	mir-192	mir-199A-1	mir-375
mir-1245b	mir-193B	mir-199B	mir-376a
mir-1246	mir-194-1	mir-19A	mir-424
mir-1247	mir-194-2	mir-19B1	mir-92-1
mir-1248	mir-195	mir-200A	mir-92-2
mir-1249	mir-196A-1	mir-200B	mir-93
mir-1250	mir-196A-2	mir-200C	mir-96
mir-1251	mir-197	mir-203	mir-99a
mir-1252	mir-198	mir-204
mir-1253	mir-19A	mir-205
mir-1254-1	mir-200A	mir-20A
mir-1254-2	mir-200B	mir-20B
mir-1255a	mir-200C	mir-21
mir-1255b-1	mir-202	mir-210
mir-1255b-2	mir-203A	mir-2110
mir-1256	mir-204	mir-212
mir-1257	mir-206	mir-214
mir-1258	mir-208A	mir-216A
mir-125a	mir-20A	mir-216B
mir-125b-1	mir-21	mir-217
mir-125b-2	mir-210	mir-218-1
mir-126	mir-211	mir-219-1
mir-1260a	mir-212	mir-22
mir-1260b	mir-214	mir-221
mir-1261	mir-215	mir-222
mir-1262	mir-216A	mir-223
mir-1263	mir-217	mir-23A
mir-1264	mir-218-1	mir-23B
mir-1265	mir-219A-1	mir-24-1
mir-1266	mir-221	mir-25
mir-1267	mir-222	mir-26A-1
mir-1268a	mir-223	mir-26B
mir-1268b	mir-224	mir-27A
mir-1269a	mir-23A	mir-28
mir-1269b	mir-23B	mir-296
mir-127	mir-24-1	mir-29A
mir-1270	mir-26A-1	mir-29B-1
mir-1271	mir-27A	mir-29C
mir-1272	mir-29A	mir-301A
mir-1273a	mir-29B-1	mir-301B
mir-1273c	mir-29C	mir-30A
mir-1273d	mir-301A	mir-30B
mir-1273e	mir-301B	mir-30C-1
mir-1273f	mir-302A	mir-30C-2
mir-1273g	mir-30A	mir-31
mir-1273h	mir-31	mir-32
mir-1275	mir-320C-1	mir-320A
mir-1276	mir-326	mir-323A
mir-1277	mir-330	mir-324
mir-1278	mir-335	mir-328
mir-1279	mir-337	mir-330
mir-128-1	mir-33A	mir-331
mir-128-2	mir-345	mir-338
mir-1281	mir-34A	mir-339
mir-1282	mir-34B	mir-33B
mir-1283-1	mir-361	mir-340
mir-1283-2	mir-3620	mir-342
mir-1284	mir-3653	mir-345
mir-1285-1	mir-365A	mir-34A
mir-1285-2	mir-367	mir-34C
mir-1286	mir-3679	mir-361
mir-1287	mir-3686	mir-362
mir-1288	mir-371A	mir-365A
mir-1289-1	mir-373	mir-3687
mir-1289-2	mir-375	mir-372
mir-129-1	mir-378A	mir-374A
mir-129-2	mir-379	mir-374B
mir-1290	mir-383	mir-375
mir-1291	mir-3976	mir-378A
mir-1292	mir-410	mir-411
mir-1293	mir-421	mir-422A
mir-1294	mir-425	mir-423
mir-1295a	mir-4277	mir-424
mir-1295b	mir-429	mir-425
mir-1296	mir-4306	mir-4286
mir-1297	mir-4457	mir-429
mir-1298	mir-451A	mir-449B
mir-1299	mir-4635	mir-450A-1
mir-1301	mir-483	mir-450B
mir-1302-1	mir-486-1	mir-451
mir-1302-10	mir-491	mir-454
mir-1302-11	mir-492	mir-455
mir-1302-2	mir-494	mir-483
mir-1302-3	mir-497	mir-484
mir-1302-4	mir-504	mir-485
mir-1302-5	mir-506	mir-486
mir-1302-6	mir-520H	mir-487B
mir-1302-7	mir-532	mir-491
mir-1302-8	mir-541	mir-492
mir-1302-9	mir-545	mir-494
mir-1303	mir-548D-1	mir-500A
mir-1304	mir-548D-2	mir-501
mir-1305	mir-603	mir-502
mir-1306	mir-605	mir-503
mir-1307	mir-615	mir-505
mir-130a	mir-630	mir-512-1
mir-130b	mir-652	mir-513B
mir-132	mir-660	mir-513C
mir-1321	mir-663A	mir-517C
mir-1322	mir-7-1	mir-519A-1
mir-1323	mir-7-2	mir-522
mir-1324	mir-7-3	mir-532
mir-133a-1	mir-7-3HG	mir-542
mir-133a-2	mir-744	mir-545
mir-133b	mir-802	mir-548B
mir-134	mir-9-2	mir-548D-1
mir-1343	mir-940	mir-559
mir-135a-1	mir-95	mir-564
mir-135a-2	mir-96	mir-570
mir-135b	mir-99A	mir-574
mir-136	mir-99B	mir-575
mir-137	mir-LET-7A-1	mir-576
mir-138-1	mir-LET-7G	mir-579
mir-138-2	PAN3-AS1	mir-582
mir-139	PDX1-AS1	mir-589
mir-140	SLC22A18AS	mir-590
mir-141	TM4SF1-AS1	mir-596
mir-142	WRAP53	mir-602
mir-143	ZNRF3-AS1	mir-603
mir-144		mir-614
mir-145		mir-617
mir-1468		mir-625
mir-1469		mir-627
mir-146a		mir-628
mir-146b		mir-629
mir-1470		mir-636
mir-1471		mir-648
mir-147a		mir-652
mir-147b		mir-655
mir-148a		mir-660
mir-148b		mir-662
mir-149		mir-664
mir-150		mir-665
mir-151a		mir-671
mir-151b		mir-708
mir-152		mir-744
mir-153-1		mir-874
mir-153-2		mir-877
mir-1537		mir-887
mir-1538		mir-9-1
mir-1539		mir-92A-1
mir-154		mir-93
mir-155		mir-95
mir-1587		mir-96
mir-15a		mir-98
mir-15b		mir-99A
mir-16-1		mir-99B
mir-16-2		mir-LET7A-1
mir-17		mir-LET-7B
mir-181a-1		mir-LET-7C
mir-181a-2		mir-LET-7D
mir-181b-1		mir-LET-7E
mir-181b-2		mir-LET-7F-1
mir-181c		mir-LET-7G
mir-181d		mir-LET-7I
mir-182
mir-1825
mir-1827
mir-183
mir-184
mir-185
mir-186
mir-187
mir-188
mir-18a
mir-18b
mir-1908
mir-1909
mir-190a
mir-190b
mir-191
mir-1910
mir-1911
mir-1912
mir-1913
mir-1914
mir-1915
mir-192
mir-193a
mir-193b
mir-194-1
mir-194-2
mir-195
mir-196a-1
mir-196a-2
mir-196b
mir-197
mir-1972-1
mir-1972-2
mir-1973
mir-1976
mir-198
mir-199a-1
mir-199a-2
mir-199b
mir-19a
mir-19b-1
mir-19b-2
mir-200a
mir-200b
mir-200c
mir-202
mir-203a
mir-203b
mir-204
mir-205
mir-2052
mir-2053
mir-2054
mir-206
mir-208a
mir-208b
mir-20a
mir-20b
mir-21
mir-210
mir-211
mir-2110
mir-2113
mir-2114
mir-2115
mir-2116
mir-2117
mir-212
mir-214
mir-215
mir-216a
mir-216b
mir-217
mir-218-1
mir-218-2
mir-219a-1
mir-219a-2
mir-219b
mir-22
mir-221
mir-222
mir-223
mir-224
mir-2276
mir-2277
mir-2278
mir-2355
mir-2392
mir-23a
mir-23b
mir-23c
mir-24-1
mir-24-2
mir-2467
mir-25
mir-2681
mir-2682
mir-26a-1
mir-26a-2
mir-26b
mir-27a
mir-27b
mir-28
mir-2861
mir-2909
mir-296
mir-297
mir-298
mir-299
mir-29a
mir-29b-1
mir-29b-2
mir-29c
mir-300
mir-301a
mir-301b
mir-302a
mir-302b
mir-302c
mir-302d
mir-302e
mir-302f
mir-3064
mir-3065
mir-3074
mir-30a
mir-30b
mir-30c-1
mir-30c-2
mir-30d
mir-30e
mir-31
mir-3115
mir-3116-1
mir-3116-2
mir-3117
mir-3118-1
mir-3118-2
mir-3118-3
mir-3118-4
mir-3119-1
mir-3119-2
mir-3120
mir-3121
mir-3122
mir-3123
mir-3124
mir-3125
mir-3126
mir-3127
mir-3128
mir-3129
mir-3130-1
mir-3130-2
mir-3131
mir-3132
mir-3133
mir-3134
mir-3135a
mir-3135b
mir-3136
mir-3137
mir-3138
mir-3139
mir-3140
mir-3141
mir-3142
mir-3143
mir-3144
mir-3145
mir-3146
mir-3147
mir-3148
mir-3149
mir-3150a
mir-3150b
mir-3151
mir-3152
mir-3153
mir-3154
mir-3155a
mir-3155b
mir-3156-1
mir-3156-2
mir-3156-3
mir-3157
mir-3158-1
mir-3158-2
mir-3159
mir-3160-1
mir-3160-2
mir-3161
mir-3162
mir-3163
mir-3164
mir-3165
mir-3166
mir-3167
mir-3168
mir-3169
mir-3170
mir-3171
mir-3173
mir-3174
mir-3175
mir-3176
mir-3177
mir-3178
mir-3179-1
mir-3179-2
mir-3179-3
mir-3179-4
mir-3180-1
mir-3180-2
mir-3180-3
mir-3180-4
mir-3180-5
mir-3181
mir-3182
mir-3183
mir-3184
mir-3185
mir-3186
mir-3187
mir-3188
mir-3189
mir-3190
mir-3191
mir-3192
mir-3193
mir-3194
mir-3195
mir-3196
mir-3197
mir-3198-1
mir-3198-2
mir-3199-1
mir-3199-2
mir-32
mir-3200
mir-3201
mir-3202-1
mir-3202-2
mir-320a
mir-320b-1
mir-320b-2
mir-320c-1
mir-320c-2
mir-320d-1
mir-320d-2
mir-320e
mir-323a
mir-323b
mir-324
mir-325
mir-326
mir-328
mir-329-1
mir-329-2
mir-330
mir-331
mir-335
mir-337
mir-338
mir-339
mir-33a
mir-33b
mir-340
mir-342
mir-345
mir-346
mir-34a
mir-34b
mir-34c
mir-3529
mir-3591
mir-3605
mir-3606
mir-3607
mir-3609
mir-361
mir-3610
mir-3611
mir-3612
mir-3613
mir-3614
mir-3615
mir-3616
mir-3617
mir-3618
mir-3619
mir-362
mir-3620
mir-3621
mir-3622a
mir-3622b
mir-363
mir-3646
mir-3648-1
mir-3648-2
mir-3649
mir-3650
mir-3651
mir-3652
mir-3653
mir-3654
mir-3655
mir-3656
mir-3657
mir-3658
mir-3659
mir-365a
mir-365b
mir-3660
mir-3661
mir-3662
mir-3663
mir-3664
mir-3665
mir-3666
mir-3667
mir-3668
mir-367
mir-3670-1
mir-3670-2
mir-3670-3
mir-3670-4
mir-3671
mir-3672
mir-3674
mir-3675
mir-3677
mir-3678
mir-3679
mir-3680-1
mir-3680-2
mir-3681
mir-3682
mir-3683
mir-3684
mir-3685
mir-3686
mir-3687-1
mir-3687-2
mir-3688-1
mir-3688-2
mir-3689a
mir-3689b
mir-3689c
mir-3689d-1
mir-3689d-2
mir-3689e
mir-3689f
mir-369
mir-3690-1
mir-3690-2
mir-3691
mir-3692
mir-370
mir-3713
mir-3714
mir-371a
mir-371b
mir-372
mir-373
mir-374a
mir-374b
mir-374c
mir-375
mir-376a-1
mir-376a-2
mir-376b
mir-376c
mir-377
mir-378a
mir-378b
mir-378c
mir-378d-1
mir-378d-2
mir-378e
mir-378f
mir-378g
mir-378h
mir-378i
mir-378j
mir-379
mir-380
mir-381
mir-382
mir-383
mir-384
mir-3907
mir-3908
mir-3909
mir-3910-1
mir-3910-2
mir-3911
mir-3912
mir-3913-1
mir-3913-2
mir-3914-1
mir-3914-2
mir-3915
mir-3916
mir-3917
mir-3918
mir-3919
mir-3920
mir-3921
mir-3922
mir-3923
mir-3924
mir-3925
mir-3926-1
mir-3926-2
mir-3927
mir-3928
mir-3929
mir-3934
mir-3935
mir-3936
mir-3937
mir-3938
mir-3939
mir-3940
mir-3941
mir-3942
mir-3943
mir-3944
mir-3945
mir-3960
mir-3972
mir-3973
mir-3974
mir-3975
mir-3976
mir-3977
mir-3978
mir-409
mir-410
mir-411
mir-412
mir-421
mir-422a
mir-423
mir-424
mir-425
mir-4251
mir-4252
mir-4253
mir-4254
mir-4255
mir-4256
mir-4257
mir-4258
mir-4259
mir-4260
mir-4261
mir-4262
mir-4263
mir-4264
mir-4265
mir-4266
mir-4267
mir-4268
mir-4269
mir-4270
mir-4271
mir-4272
mir-4273
mir-4274
mir-4275
mir-4276
mir-4277
mir-4278
mir-4279
mir-4280
mir-4281
mir-4282
mir-4283-1
mir-4283-2
mir-4284
mir-4285
mir-4286
mir-4287
mir-4288
mir-4289
mir-429
mir-4290
mir-4291
mir-4292
mir-4293
mir-4294
mir-4295
mir-4296
mir-4297
mir-4298
mir-4299
mir-4300
mir-4301
mir-4302
mir-4303
mir-4304
mir-4305
mir-4306
mir-4307
mir-4308
mir-4309
mir-431
mir-4310
mir-4311
mir-4312
mir-4313
mir-4314
mir-4315-1
mir-4315-2
mir-4316
mir-4317
mir-4318
mir-4319
mir-432
mir-4320
mir-4321
mir-4322
mir-4323
mir-4324
mir-4325
mir-4326
mir-4327
mir-4328
mir-4329
mir-433
mir-4330
mir-4417
mir-4418
mir-4419a
mir-4419b
mir-4420
mir-4421
mir-4422
mir-4423
mir-4424
mir-4425
mir-4426
mir-4427
mir-4428
mir-4429
mir-4430
mir-4431
mir-4432
mir-4433a
mir-4433b
mir-4434
mir-4435-1
mir-4435-2
mir-4436a
mir-4436b-1
mir-4436b-2
mir-4437
mir-4438
mir-4439
mir-4440
mir-4441
mir-4442
mir-4443
mir-4444-1
mir-4444-2
mir-4445
mir-4446
mir-4447
mir-4448
mir-4449
mir-4450
mir-4451
mir-4452
mir-4453
mir-4454
mir-4455
mir-4456
mir-4457
mir-4458
mir-4459
mir-4460
mir-4461
mir-4462
mir-4463
mir-4464
mir-4465
mir-4466
mir-4467
mir-4468
mir-4469
mir-4470
mir-4471
mir-4472-1
mir-4472-2
mir-4473
mir-4474
mir-4475
mir-4476
mir-4477a
mir-4477b
mir-4478
mir-4479
mir-448
mir-4480
mir-4481
mir-4482
mir-4483
mir-4484
mir-4485
mir-4486
mir-4487
mir-4488
mir-4489
mir-4490
mir-4491
mir-4492
mir-4493
mir-4494
mir-4495
mir-4496
mir-4497
mir-4498
mir-4499
mir-449a
mir-449b
mir-449c
mir-4500
mir-4501
mir-4502
mir-4503
mir-4504
mir-4505
mir-4506
mir-4507
mir-4508
mir-4509-1
mir-4509-2
mir-4509-3
mir-450a-1
mir-450a-2
mir-450b
mir-4510
mir-4511
mir-4512
mir-4513
mir-4514
mir-4515
mir-4516
mir-4517
mir-4518
mir-4519
mir-451a
mir-451b
mir-452
mir-4520-1
mir-4520-2
mir-4521
mir-4522
mir-4523
mir-4524a
mir-4524b
mir-4525
mir-4526
mir-4527
mir-4528
mir-4529
mir-4530
mir-4531
mir-4532
mir-4533
mir-4534
mir-4535
mir-4536-1
mir-4536-2
mir-4537
mir-4538
mir-4539
mir-454
mir-4540
mir-455
mir-4632
mir-4633
mir-4634
mir-4635
mir-4636
mir-4637
mir-4638
mir-4639
mir-4640
mir-4641
mir-4642
mir-4643
mir-4644
mir-4645
mir-4646
mir-4647
mir-4648
mir-4649
mir-4650-1
mir-4650-2
mir-4651
mir-4652
mir-4653
mir-4654
mir-4655
mir-4656
mir-4657
mir-4658
mir-4659a
mir-4659b
mir-466
mir-4660
mir-4661
mir-4662a
mir-4662b
mir-4663
mir-4664
mir-4665
mir-4666a
mir-4666b
mir-4667
mir-4668
mir-4669
mir-4670
mir-4671
mir-4672
mir-4673
mir-4674
mir-4675
mir-4676
mir-4677
mir-4678
mir-4679-1
mir-4679-2
mir-4680
mir-4681
mir-4682
mir-4683
mir-4684
mir-4685
mir-4686
mir-4687
mir-4688
mir-4689
mir-4690
mir-4691
mir-4692
mir-4693
mir-4694
mir-4695
mir-4696
mir-4697
mir-4698
mir-4699
mir-4700
mir-4701
mir-4703
mir-4704
mir-4705
mir-4706
mir-4707
mir-4708
mir-4709
mir-4710
mir-4711
mir-4712
mir-4713
mir-4714
mir-4715
mir-4716
mir-4717
mir-4718
mir-4719
mir-4720
mir-4721
mir-4722
mir-4723
mir-4724
mir-4725
mir-4726
mir-4727
mir-4728
mir-4729
mir-4730
mir-4731
mir-4732
mir-4733
mir-4734
mir-4735
mir-4736
mir-4737
mir-4738
mir-4739
mir-4740
mir-4741
mir-4742
mir-4743
mir-4744
mir-4745
mir-4746
mir-4747
mir-4748
mir-4749
mir-4750
mir-4751
mir-4752
mir-4753
mir-4754
mir-4755
mir-4756
mir-4757
mir-4758
mir-4759
mir-4760
mir-4761
mir-4762
mir-4763
mir-4764
mir-4765
mir-4766
mir-4767
mir-4768
mir-4769
mir-4770
mir-4771-1
mir-4771-2
mir-4772
mir-4773-1
mir-4773-2
mir-4774
mir-4775
mir-4776-1
mir-4776-2
mir-4777
mir-4778
mir-4779
mir-4780
mir-4781
mir-4782
mir-4783
mir-4784
mir-4785
mir-4786
mir-4787
mir-4788
mir-4789
mir-4790
mir-4791
mir-4792
mir-4793
mir-4794
mir-4795
mir-4796
mir-4797
mir-4798
mir-4799
mir-4800
mir-4801
mir-4802
mir-4803
mir-4804
mir-483
mir-484
mir-485
mir-486-1
mir-486-2
mir-487a
mir-487b
mir-488
mir-489
mir-490
mir-491
mir-492
mir-493
mir-494
mir-495
mir-496
mir-497
mir-498
mir-4999
mir-499a
mir-499b
mir-5000
mir-5001
mir-5002
mir-5003
mir-5004
mir-5006
mir-5007
mir-5008
mir-5009
mir-500a
mir-500b
mir-501
mir-5010
mir-5011
mir-502
mir-503
mir-504
mir-5047
mir-505
mir-506
mir-507
mir-508
mir-5087
mir-5088
mir-5089
mir-509-1
mir-509-2
mir-509-3
mir-5090
mir-5091
mir-5092
mir-5093
mir-5094
mir-5095
mir-5096
mir-510
mir-5100
mir-511
mir-512-1
mir-512-2
mir-513a-1
mir-513a-2
mir-513b
mir-513c
mir-514a-1
mir-514a-2
mir-514a-3
mir-514b
mir-515-1
mir-515-2
mir-516a-1
mir-516a-2
mir-516b-1
mir-516b-2
mir-517a
mir-517b
mir-517c
mir-5186
mir-5187
mir-5188
mir-5189
mir-518a-1
mir-518a-2
mir-518b
mir-518c
mir-518d
mir-518e
mir-518f
mir-5190
mir-5191
mir-5192
mir-5193
mir-5194
mir-5195
mir-5196
mir-5197
mir-519a-1
mir-519a-2
mir-519b
mir-519c
mir-519d
mir-519e
mir-520a
mir-520b
mir-520c
mir-520d
mir-520e
mir-520f
mir-520g
mir-520h
mir-521-1
mir-521-2
mir-522
mir-523
mir-524
mir-525
mir-526a-1
mir-526a-2
mir-526b
mir-527
mir-532
mir-539
mir-541
mir-542
mir-543
mir-544a
mir-544b
mir-545
mir-548a-1
mir-548a-2
mir-548a-3
mir-548aa-1
mir-548aa-2
mir-548ab
mir-548ac
mir-548ad
mir-548ae-1
mir-548ae-2
mir-548ag-1
mir-548ag-2
mir-548ah
mir-548ai
mir-548aj-1
mir-548aj-2
mir-548ak
mir-548al
mir-548am
mir-548an
mir-548ao
mir-548ap
mir-548aq
mir-548ar
mir-548as
mir-548at
mir-548au
mir-548av
mir-548aw
mir-548ax
mir-548ay
mir-548az
mir-548b
mir-548ba
mir-548bb
mir-548c
mir-548d-1
mir-548d-2
mir-548e
mir-548f-1
mir-548f-2
mir-548f-3
mir-548f-4
mir-548f-5
mir-548g
mir-548h-1
mir-548h-2
mir-548h-3
mir-548h-4
mir-548h-5
mir-548i-1
mir-548i-2
mir-548i-3
mir-548i-4
mir-548j
mir-548k
mir-548l
mir-548m
mir-548n
mir-548o
mir-548o-2
mir-548p
mir-548q
mir-548s
mir-548t
mir-548u
mir-548v
mir-548w
mir-548x
mir-548x-2
mir-548y
mir-548z
mir-549a
mir-550a-1
mir-550a-2
mir-550a-3
mir-550b-1
mir-550b-2
mir-551a
mir-551b
mir-552
mir-553
mir-554
mir-555
mir-556
mir-557
mir-5571
mir-5572
mir-5579
mir-558
mir-5580
mir-5581
mir-5582
mir-5583-1
mir-5583-2
mir-5584
mir-5585
mir-5586
mir-5587
mir-5588
mir-5589
mir-559
mir-5590
mir-5591
mir-561
mir-562
mir-563
mir-564
mir-566
mir-567
mir-568
mir-5680
mir-5681a
mir-5681b
mir-5682
mir-5683
mir-5684
mir-5685
mir-5687
mir-5688
mir-5689
mir-569
mir-5690
mir-5691
mir-5692a-1
mir-5692a-2
mir-5692b
mir-5692c-1
mir-5692c-2
mir-5693
mir-5694
mir-5695
mir-5696
mir-5697
mir-5698
mir-5699
mir-570
mir-5700
mir-5701-1
mir-5701-2
mir-5701-3
mir-5702
mir-5703
mir-5704
mir-5705
mir-5706
mir-5707
mir-5708
mir-571
mir-572
mir-573
mir-5739
mir-574
mir-575
mir-576
mir-577
mir-578
mir-5787
mir-579
mir-580
mir-581
mir-582
mir-583
mir-584
mir-585
mir-586
mir-587
mir-588
mir-589
mir-590
mir-591
mir-592
mir-593
mir-595
mir-596
mir-597
mir-598
mir-599
mir-600
mir-601
mir-602
mir-603
mir-604
mir-605
mir-606
mir-6068
mir-6069
mir-607
mir-6070
mir-6071
mir-6072
mir-6073
mir-6074
mir-6075
mir-6076
mir-6077
mir-6078
mir-6079
mir-608
mir-6080
mir-6081
mir-6082
mir-6083
mir-6084
mir-6085
mir-6086
mir-6087
mir-6088
mir-6089-1
mir-6089-2
mir-609
mir-6090
mir-610
mir-611
mir-612
mir-6124
mir-6125
mir-6126
mir-6127
mir-6128
mir-6129
mir-613
mir-6130
mir-6131
mir-6132
mir-6133
mir-6134
mir-614
mir-615
mir-616
mir-6165
mir-617
mir-618
mir-619
mir-620
mir-621
mir-622
mir-623
mir-624
mir-625
mir-626
mir-627
mir-628
mir-629
mir-630
mir-631
mir-632
mir-633
mir-634
mir-635
mir-636
mir-637
mir-638
mir-639
mir-640
mir-641
mir-642a
mir-642b
mir-643
mir-644a
mir-645
mir-646
mir-647
mir-648
mir-649
mir-6499
mir-650
mir-6500
mir-6501
mir-6502
mir-6503
mir-6504
mir-6505
mir-6506
mir-6507
mir-6508
mir-6509
mir-651
mir-6510
mir-6511a-1
mir-6511a-2
mir-6511a-3
mir-6511a-4
mir-6511b-1
mir-6511b-2
mir-6512
mir-6513
mir-6514
mir-6515
mir-6516
mir-652
mir-653
mir-654
mir-655
mir-656
mir-657
mir-658
mir-659
mir-660
mir-661
mir-662
mir-663a
mir-663b
mir-664a
mir-664b
mir-665
mir-668
mir-670
mir-671
mir-6715a
mir-6715b
mir-6716
mir-6717
mir-6718
mir-6719
mir-6720
mir-6721
mir-6722
mir-6723
mir-6724-1
mir-6724-2
mir-6724-3
mir-6724-4
mir-6726
mir-6727
mir-6728
mir-6729
mir-6730
mir-6731
mir-6732
mir-6733
mir-6734
mir-6735
mir-6736
mir-6737
mir-6738
mir-6739
mir-6740
mir-6741
mir-6742
mir-6743
mir-6744
mir-6745
mir-6746
mir-6747
mir-6748
mir-6749
mir-675
mir-6750
mir-6751
mir-6752
mir-6753
mir-6754
mir-6755
mir-6756
mir-6757
mir-6758
mir-6759
mir-676
mir-6760
mir-6761
mir-6762
mir-6763
mir-6764
mir-6765
mir-6766
mir-6767
mir-6768
mir-6769a
mir-6769b
mir-6770-1
mir-6770-2
mir-6770-3
mir-6771
mir-6772
mir-6773
mir-6774
mir-6775
mir-6776
mir-6777
mir-6778
mir-6779
mir-6780a
mir-6780b
mir-6781
mir-6782
mir-6783
mir-6784
mir-6785
mir-6786
mir-6787
mir-6788
mir-6789
mir-6790
mir-6791
mir-6792
mir-6793
mir-6794
mir-6795
mir-6796
mir-6797
mir-6798
mir-6799
mir-6800
mir-6801
mir-6802
mir-6803
mir-6804
mir-6805
mir-6806
mir-6807
mir-6808
mir-6809
mir-6810
mir-6811
mir-6812
mir-6813
mir-6814
mir-6815
mir-6816
mir-6817
mir-6818
mir-6819
mir-6820
mir-6821
mir-6822
mir-6823
mir-6824
mir-6825
mir-6826
mir-6827
mir-6828
mir-6829
mir-6830
mir-6831
mir-6832
mir-6833
mir-6834
mir-6835
mir-6836
mir-6837
mir-6838
mir-6839
mir-6840
mir-6841
mir-6842
mir-6843
mir-6844
mir-6845
mir-6846
mir-6847
mir-6848
mir-6849
mir-6850
mir-6851
mir-6852
mir-6853
mir-6854
mir-6855
mir-6856
mir-6857
mir-6858
mir-6859-1
mir-6859-2
mir-6859-3
mir-6859-4
mir-6860
mir-6861
mir-6862-1
mir-6862-2
mir-6863
mir-6864
mir-6865
mir-6866
mir-6867
mir-6868
mir-6869
mir-6870
mir-6871
mir-6872
mir-6873
mir-6874
mir-6875
mir-6876
mir-6877
mir-6878
mir-6879
mir-6880
mir-6881
mir-6882
mir-6883
mir-6884
mir-6885
mir-6886
mir-6887
mir-6888
mir-6889
mir-6890
mir-6891
mir-6892
mir-6893
mir-6894
mir-6895
mir-7-1
mir-7-2
mir-7-3
mir-708
mir-7106
mir-7107
mir-7108
mir-7109
mir-711
mir-7110
mir-7111
mir-7112
mir-7113
mir-7114
mir-7150
mir-7151
mir-7152
mir-7153
mir-7154
mir-7155
mir-7156
mir-7157
mir-7158
mir-7159
mir-7160
mir-7161
mir-7162
mir-718
mir-744
mir-7515
mir-758
mir-759
mir-760
mir-761
mir-762
mir-764
mir-7641-1
mir-7641-2
mir-765
mir-766
mir-767
mir-769
mir-770
mir-7702
mir-7703
mir-7704
mir-7705
mir-7706
mir-7843
mir-7844
mir-7845
mir-7846
mir-7847
mir-7848
mir-7849
mir-7850
mir-7851
mir-7852
mir-7853
mir-7854
mir-7855
mir-7856
mir-7973-1
mir-7973-2
mir-7974
mir-7975
mir-7976
mir-7977
mir-7978
mir-802
mir-8052
mir-8053
mir-8054
mir-8055
mir-8056
mir-8057
mir-8058
mir-8059
mir-8060
mir-8061
mir-8062
mir-8063
mir-8064
mir-8065
mir-8066
mir-8067
mir-8068
mir-8069-1
mir-8069-2
mir-8070
mir-8071-1
mir-8071-2
mir-8072
mir-8073
mir-8074
mir-8075
mir-8076
mir-8077
mir-8078
mir-8079
mir-8080
mir-8081
mir-8082
mir-8083
mir-8084
mir-8085
mir-8086
mir-8087
mir-8088
mir-8089
mir-8485
mir-873
mir-874
mir-875
mir-876
mir-877
mir-885
mir-887
mir-888
mir-889
mir-890
mir-891a
mir-891b
mir-892a
mir-892b
mir-892c
mir-9-1
mir-9-2
mir-9-3
mir-920
mir-921
mir-922
mir-924
mir-92a-1
mir-92a-2
mir-92b
mir-93
mir-933
mir-934
mir-935
mir-936
mir-937
mir-938
mir-939
mir-940
mir-941-1
mir-941-2
mir-941-3
mir-941-4
mir-941-5
mir-942
mir-943
mir-944
mir-95
mir-9500
mir-96
mir-98
mir-99a
mir-99b

## Sheet: HGNC Symbol Verification
HGNC Recognized Symbols	Verified ncRNA Symbols
A1BG-AS1	AFAP1-AS1
A2M-AS1	AGAP2-AS1
A2ML1-AS1	DDX6P1
A2ML1-AS2	GAS5
AADACL2-AS1	GLIS3-AS1
AATBC	H19
ABALON	GACAT2
ABCA9-AS1	HOTAIR
ABCC5-AS1	HOTTIP
ABHD11-AS1	HULC
ABHD15-AS1	IGF2-AS
ACAP2-IT1	KCNQ1OT1
ACBD3-AS1	mirLET7A1
ACOXL-AS1	mirlet7b
ACTA2-AS1	mirlet7c
ACTN1-AS1	mirlet7d
ACVR2B-AS1	mirlet7e
ADAMTS9-AS1	mirlet7f1
ADAMTS9-AS2	mirlet7g
ADAMTS19-AS1	mirlet7i
ADAMTSL4-AS1	LINC-PINT
ADARB2-AS1	LINC-ROR
ADD3-AS1	LINC00261
ADGRA1-AS1	LINC00328
ADGRD1-AS1	LINC00382
ADGRL3-AS1	LINC00395
ADIPOQ-AS1	LINC00491
ADIRF-AS1	LINC00673
ADNP-AS1	LINC00675
ADORA2A-AS1	LINC00867
ADPGK-AS1	LINC00977
AFAP1-AS1	LINC01114
AFDN-AS1	LINC01194
AFF1-AS1	MALAT1
AFF2-IT1	MAP3K14-AS1
AGAP1-IT1	MEG3
AGAP2-AS1	mir100
AGBL1-AS1	mir101-1
AGBL4-IT1	mir103A1
AGBL5-AS1	mir103A2
AGBL5-IT1	mir106A
AGPAT4-IT1	mir106b
AIRN	mir107
AKT3-IT1	mir10A
ALDH1L1-AS1	mir10B
ALDH1L1-AS2	mir1178
ALG9-IT1	mir1181
ALG13-AS1	mir1207
ALKBH3-AS1	mir1208
ALMS1-IT1	mir122
ALOX12-AS1	mir1228
AMMECR1-IT1	mir1229
ANKRD10-IT1	mir1238
ANKRD33B-AS1	mir124-1
ANKRD34C-AS1	mir124-2
ANKRD44-IT1	mir124-3
ANO1-AS1	mir1244-1
ANO1-AS2	mir1246
ANP32A-IT1	mir1247
AOAH-IT1	mir125A
AP4B1-AS1	mir125B1
APCDD1L-AS1	mir126
APOA1-AS	mir127
APOBEC3B-AS1	mir1271
APTR	mir1275
AQP4-AS1	mir128-1
ARAP1-AS1	mir129-2
ARAP1-AS2	mir1290
ARF4-AS1	mir1291
ARHGAP5-AS1	mir1292
ARHGAP22-IT1	mir130A
ARHGAP26-AS1	mir130B
ARHGAP26-IT1	mir132
ARHGAP31-AS1	mir133A1
ARHGEF3-AS1	mir134
ARHGEF7-AS1	mir135A1
ARHGEF7-AS2	mir135A2
ARHGEF7-IT1	mir135B
ARHGEF9-IT1	mir138-1
ARHGEF19-AS1	mir138-2
ARHGEF26-AS1	mir139
ARHGEF38-IT1	mir140
ARMC2-AS1	mir141
ARMCX3-AS1	mir142
ARNTL2-AS1	mir143
ARPP21-AS1	mir144
ARRDC1-AS1	mir145
ARRDC3-AS1	mir146A
ARSD-AS1	mir146B
ASAP1-IT1	mir148A
ASAP1-IT2	mir148B
ASB16-AS1	mir149
ASH1L-AS1	mir150
ASH1L-IT1	mir150*
ASMTL-AS1	mir152
ASTN2-AS1	mir153-1
ATE1-AS1	mir153-2
ATG10-AS1	mir155
ATG10-IT1	mir15A
ATP1A1-AS1	mir15B
ATP1B3-AS1	mir16-1
ATP2A1-AS1	mir17
ATP2B1-AS1	mir17HG
ATP2B2-IT1	mir181A1
ATP2B2-IT2	mir181A2
ATP2C2-AS1	mir181B1
ATP6V1B1-AS1	mir181b2
ATP6V0E2-AS1	mir181C
ATP11A-AS1	mir181d
ATP13A4-AS1	mir182
ATP13A5-AS1	mir183
ATXN2-AS	mir184
ATXN8OS	mir185
AZIN1-AS1	mir186
B3GALT5-AS1	mir18A
B4GALT1-AS1	mir18B
B4GALT4-AS1	mir191
BAALC-AS1	mir192
BAALC-AS2	mir193A
BACE1-AS	mir193B
BACE2-IT1	mir194-1
BACH1-AS1	mir194-2
BACH1-IT1	mir195
BACH1-IT2	mir196A1
BACH1-IT3	mir196A2
BAIAP2-AS1	mir196B
BANCR	mir197
BARX1-AS1	mir198
BBOX1-AS1	mir199A1
BCAR4	mir199a2
BCDIN3D-AS1	mir199B
BCYRN1	mir19A
BDNF-AS	mir19B1
BEAN1-AS1	mir200A
BFSP2-AS1	mir200B
BGLT3	mir200C
BHLHE40-AS1	mir202
BICRA-AS1	mir203A
BIN3-IT1	mir204
BIRC6-AS1	mir205
BIRC6-AS2	mir206
BISPR	mir208A
BLACAT1	mir20A
BMF-AS1	mir20B
BMP7-AS1	mir21
BMPR1B-AS1	mir210
BOK-AS1	mir211
BOLA3-AS1	mir2110
BPESC1	mir212
BRE-AS1	mir214
BRWD1-AS1	mir215
BRWD1-AS2	mir216A
BRWD1-IT1	mir216B
BSN-AS1	mir217
BSN-AS2	mir218-1
BTBD9-AS1	mir219A1
BTG3-AS1	mir22
BVES-AS1	mir221
C1QTNF1-AS1	mir222
C1QTNF9-AS1	mir223
C1RL-AS1	mir224
C2-AS1	mir23A
C3orf67-AS1	mir23B
C4A-AS1	mir24-1
C4B-AS1	mir24-2
C5orf64-AS1	mir25
C5orf66-AS1	mir26A1
C5orf66-AS2	mir26B
C6orf47-AS1	mir27A
C8orf34-AS1	mir28
C8orf37-AS1	mir296
C9orf41-AS1	mir29A
C9orf135-AS1	mir29B1
C10orf71-AS1	mir29b2
C13orf42	mir29C
C15orf59-AS1	mir301A
C20orf166-AS1	mir301B
C20orf204	mir302A
C21orf62-AS1	mir30A
C21orf91-OT1	mir30B
CA3-AS1	mir30C2
CACNA1C-AS1	mir31
CACNA1C-AS2	mir32
CACNA1C-AS3	mir320A
CACNA1C-AS4	mir320C1
CACNA1C-IT1	mir323A
CACNA1C-IT2	mir324
CACNA1C-IT3	mir326
CACNA1G-AS1	mir328
CACNA2D3-AS1	mir330
CACTIN-AS1	mir331
CADM2-AS1	mir335
CADM2-AS2	mir337
CADM3-AS1	mir338
CAHM	mir339
CALML3-AS1	mir33A
CAMTA1-IT1	mir33B
CAPN10-AS1	mir340
CARD8-AS1	mir342
CARMN	mir345
CARS-AS1	mir34A
CASC2	mir34B
CASC6	mir34C
CASC8	mir361
CASC9	mir362
CASC11	mir3620
CASC15	mir3653
CASC16	mir365A
CASC17	mir367
CASC18	mir3679
CASC19	mir3686
CASC20	mir371A
CASC21	mir372
CASC22	mir373
CASC23	mir374A
CASK-AS1	mir374B
CATIP-AS1	mir375
CATIP-AS2	mir378A
CBR3-AS1	mir379
CCAT1	mir383
CCAT2	mir3976
CCDC13-AS1	mir410
CCDC18-AS1	mir411
CCDC26	mir421
CCDC37-AS1	mir422A
CCDC39-AS1	mir423
CCDC144NL-AS1	mir424
CCDC148-AS1	mir425
CCDC183-AS1	mir4277
CCEPR	mir4286
CCND2-AS1	mir429
CCND2-AS2	mir4306
CCNT2-AS1	mir4457
CD27-AS1	mir449B
CD44-AS1	mir450A1
CD81-AS1	mir450B
CDC37L1-AS1	mir451A
CDC42-IT1	mir454
CDH18-AS1	mir455
CDH23-AS1	mir4635
CDIPT-AS1	mir483
CDKN1A-AS1	mir484
CDKN2A-AS1	mir485
CDKN2B-AS1	mir486-1
CDR1-AS	mir487B
CDRT7	mir491
CDRT8	mir492
CEBPA-AS1	mir494
CEBPB-AS1	mir497
CECR3	mir500A
CECR7	mir501
CECR9	mir502
CELF2-AS1	mir503
CELF2-AS2	mir504
CELSR3-AS1	mir505
CEP83-AS1	mir506
CERNA1	mir512-1
CERNA2	mir513B
CERNA3	mir513C
CERS3-AS1	mir517C
CERS6-AS1	mir519A1
CFAP44-AS1	mir520H
CFAP58-AS1	mir522
CFLAR-AS1	mir532
CHKB-AS1	mir541
CHL1-AS1	mir542
CHL1-AS2	mir545
CHMP1B-AS1	mir548B
CHODL-AS1	mir548D1
CHRM3-AS1	mir548D2
CHRM3-AS2	mir559
CIRBP-AS1	mir564
CISTR	mir570
CKMT2-AS1	mir574
CLDN10-AS1	mir575
CLEC12A-AS1	mir576
CLIP1-AS1	mir579
CLLU1	mir582
CLMAT3	mir589
CLRN1-AS1	mir590
CLSTN2-AS1	mir596
CLYBL-AS1	mir602
CLYBL-AS2	mir603
CNOT10-AS1	mir605
CNTFR-AS1	mir614
CNTN4-AS1	mir615
CNTN4-AS2	mir617
COL1A2-AS1	mir625
COL4A2-AS1	mir627
COL5A1-AS1	mir628
COL18A1-AS1	mir629
COL18A1-AS2	mir630
COPG2IT1	mir636
COX10-AS1	mir648
CPB2-AS1	mir652
CPEB1-AS1	mir655
CPEB2-AS1	mir660
CPS1-IT1	mir662
CRTC3-AS1	mir663A
CRYM-AS1	mir663b
CSE1L-AS1	mir665
CSMD2-AS1	mir671
CSNK1G2-AS1	mir7-1
CSTF3-AS1	mir7-2
CTBP1-AS	mir7-3
CTBP1-AS2	mir7-3HG
CXXC4-AS1	mir708
CXXC5-AS1	mir744
CYMP-AS1	mir802
CYP1B1-AS1	mir874
CYP4A22-AS1	mir877
CYP17A1-AS1	mir887
CYP51A1-AS1	mir9-1
CYTOR	mir9-2
CYYR1-AS1	mir92A1
DAB1-AS1	mir93
DACOR1	mir940
DACT3-AS1	mir95
DALIR	mir96
DANCR	mir98
DANT1	mir99A
DANT2	mir99B
DAOA-AS1	PAN3-AS1
DAPK1-IT1	PPP3CB-AS1
DARS-AS1	PVT1
DBET	TM4SF1-AS1
DBH-AS1	ZNRF3-AS1
DCST1-AS1	AF339813
DCTN1-AS1	AK022029
DCUN1D2-AS	AK022159
DDC-AS1	AL389956
DDIT4-AS1	AP000221.1
DDN-AS1	BC008363
DDR1-AS1	BC023629
DDX11-AS1	CR619813
DDX39B-AS1	CTC338M12.5
DENND5B-AS1	CTD2154B17.1
DENND6A-AS1	DAPK1
DEPDC1-AS1	ENST00000480739
DGCR5	LINC00152
DGCR9	lincRNA-ZNF532
DGCR10	lncRNA-ATB
DGCR11	LOC389641
DGCR12	MAP3K14
DGUOK-AS1	mir100-1
DHRS4-AS1	mir100-2
DHRSX-IT1	mir101
DIAPH2-AS1	mir103
DIAPH3-AS1	mir103-2
DIAPH3-AS2	mir124
DICER1-AS1	mir128b
DINOL	mir133a
DIO2-AS1	mir138
DIO3OS	mir151
DIP2A-IT1	mir181a
DIRC3-AS1	mir190
DISC1-IT1	mir196a
DISC1FP1	mir203
DISC2	mir213
DLEU1	mir216
DLEU1-AS1	mir219-1
DLEU2	mir220
DLEU7-AS1	mir301a-3p
DLG1-AS1	mir30c
DLG2-AS1	mir329
DLG3-AS1	mir3687
DLG5-AS1	mir376a
DLGAP1-AS1	mir424-5p
DLGAP1-AS2	mir451
DLGAP1-AS3	mir486
DLGAP1-AS4	mir615-5p
DLGAP1-AS5	mir664
DLGAP2-AS1	mir7
DLGAP4-AS1	mir92
DLX2-AS1	mir92-1
DLX6-AS1	mir92-2
DLX6-AS2	PDX1-AS1
DM1-AS	PPP3CB
DMD-AS3	RP11-58D2.1
DNAH17-AS1	SLC22A18AS
DNAJB5-AS1	WRAP53
DNAJB8-AS1
DNAJC3-AS1
DNAJC9-AS1
DNAJC27-AS1
DNM3-IT1
DNM3OS
DNMBP-AS1
DOCK4-AS1
DOCK9-AS1
DOCK9-AS2
DPH6-AS1
DPP9-AS1
DPP10-AS1
DPP10-AS2
DPP10-AS3
DPYD-AS1
DPYD-AS2
DPYD-IT1
DRAIC
DSCAM-AS1
DSCAM-IT1
DSCAS
DSCR4
DSCR4-IT1
DSCR8
DSCR9
DSCR10
DSG1-AS1
DSG2-AS1
DUBR
E2F3-IT1
EAF1-AS1
EDNRB-AS1
EDRF1-AS1
EFCAB6-AS1
EFCAB14-AS1
EGFLAM-AS1
EGFLAM-AS2
EGFLAM-AS3
EGFLAM-AS4
EGFR-AS1
EGLN3-AS1
EGOT
EHD4-AS1
EHHADH-AS1
EHMT1-IT1
EHMT2-AS1
EIF1AX-AS1
EIF1B-AS1
EIF3J-AS1
EIPR1-IT1
ELDR
ELF3-AS1
ELFN1-AS1
ELMO1-AS1
ELOA-AS1
ELOVL2-AS1
EMC3-AS1
EML2-AS1
EMX2OS
ENO1-AS1
ENO1-IT1
ENOX1-AS1
ENOX1-AS2
ENTPD1-AS1
ENTPD3-AS1
EP300-AS1
EPB41L4A-AS1
EPB41L4A-AS2
EPHA1-AS1
EPHA5-AS1
EPN2-AS1
EPN2-IT1
ERC2-IT1
ERI3-IT1
ERICD
ERICH3-AS1
ERICH6-AS1
ESRG
ETV5-AS1
EVX1-AS
EWSAT1
EXOC3-AS1
EXTL3-AS1
EZR-AS1
F10-AS1
F11-AS1
FALEC
FAM3D-AS1
FAM13A-AS1
FAM27B
FAM27C
FAM27D1
FAM27E2
FAM27E3
FAM27E4
FAM27E5
FAM30A
FAM30B
FAM30C
FAM41AY1
FAM41AY2
FAM41C
FAM53B-AS1
FAM66A
FAM66B
FAM66C
FAM66D
FAM66E
FAM74A1
FAM74A3
FAM74A4
FAM74A6
FAM74A7
FAM83A-AS1
FAM83C-AS1
FAM83H-AS1
FAM87A
FAM87B
FAM95A
FAM95B1
FAM95C
FAM99A
FAM99B
FAM138A
FAM138B
FAM138C
FAM138D
FAM138E
FAM138F
FAM155A-IT1
FAM157A
FAM157B
FAM157C
FAM167A-AS1
FAM170B-AS1
FAM181A-AS1
FAM197Y2
FAM197Y3
FAM197Y4
FAM197Y5
FAM197Y6
FAM197Y7
FAM197Y8
FAM197Y9
FAM201A
FAM212B-AS1
FAM215A
FAM215B
FAM222A-AS1
FAM223A
FAM223B
FAM224A
FAM224B
FAM225A
FAM225B
FAM226A
FAM226B
FAM230B
FAM238A
FAM238B
FAM238C
FAM239A
FAM239B
FAM239C
FANK1-AS1
FAR1-IT1
FARP1-AS1
FARSA-AS1
FAS-AS1
FBXL19-AS1
FBXO3-AS1
FBXO22-AS1
FBXO36-IT1
FBXW7-AS1
FENDRR
FER1L6-AS1
FER1L6-AS2
FEZF1-AS1
FGD5-AS1
FGF10-AS1
FGF12-AS1
FGF12-AS2
FGF12-AS3
FGF13-AS1
FGF14-AS1
FGF14-AS2
FGF14-IT1
FIRRE
FLG-AS1
FLICR
FLNB-AS1
FLNC-AS1
FLVCR1-AS1
FMR1-AS1
FMR1-IT1
FNDC1-IT1
FOCAD-AS1
FOXC2-AS1
FOXCUT
FOXD1-AS1
FOXD2-AS1
FOXD3-AS1
FOXG1-AS1
FOXN3-AS1
FOXN3-AS2
FOXP1-AS1
FOXP1-IT1
FOXP4-AS1
FREM2-AS1
FRGCA
FRMD6-AS1
FRMD6-AS2
FRMPD3-AS1
FRMPD4-AS1
FRY-AS1
FSIP2-AS1
FTCD-AS1
FTO-IT1
FTX
FUT8-AS1
FZD10-AS1
G2E3-AS1
GABPB1-AS1
GABPB1-IT1
GABRG3-AS1
GACAT1
GACAT2
GACAT3
GAPLINC
GAS1RR
GAS5
GAS5-AS1
GAS6-AS1
GAS6-AS2
GAS8-AS1
GATA2-AS1
GATA3-AS1
GATA6-AS1
GCASPC
GCC2-AS1
GCSAML-AS1
GDNF-AS1
GFOD1-AS1
GHET1
GHRLOS
GK-AS1
GK-IT1
GLIDR
GLIS2-AS1
GLIS3-AS1
GLYCTK-AS1
GMDS-AS1
GNA14-AS1
GNAS-AS1
GNG12-AS1
GPC5-AS1
GPC5-AS2
GPC5-IT1
GPC6-AS1
GPC6-AS2
GPR1-AS
GPR50-AS1
GPR158-AS1
GPRC5D-AS1
GRID1-AS1
GRIK1-AS1
GRIK1-AS2
GRK5-IT1
GRM5-AS1
GRM7-AS1
GRM7-AS2
GRM7-AS3
GRPEL2-AS1
GRTP1-AS1
GSEC
GSN-AS1
GTF3C2-AS1
GTSE1-AS1
GYG2-AS1
H1FX-AS1
H19
HAGLR
HAGLROS
HAND2-AS1
HAO2-IT1
HAR1A
HAR1B
HAS2-AS1
HCCAT5
HCFC1-AS1
HCG4
HCG4B
HCG9
HCG11
HCG14
HCG15
HCG17
HCG18
HCG20
HCG21
HCG23
HCG24
HCG25
HCG26
HCG27
HCP5
HCP5B
HDAC2-AS2
HDAC11-AS1
HDHD5-AS1
HECTD2-AS1
HECW1-IT1
HEIH
HELLPAR
HEXA-AS1
HEXDC-IT1
HHATL-AS1
HHIP-AS1
HID1-AS1
HIF1A-AS1
HIF1A-AS2
HIPK1-AS1
HLA-DQB1-AS1
HLA-F-AS1
HLCS-IT1
HLTF-AS1
HLX-AS1
HM13-AS1
HM13-IT1
HMBOX1-IT1
HMGN3-AS1
HMMR-AS1
HNF1A-AS1
HNF4A-AS1
HORMAD2-AS1
HOTAIR
HOTAIRM1
HOTTIP
HOXA-AS2
HOXA-AS3
HOXA10-AS
HOXA11-AS
HOXB-AS1
HOXB-AS2
HOXB-AS3
HOXB-AS4
HOXC-AS1
HOXC-AS2
HOXC-AS3
HOXC13-AS
HOXD-AS2
HPN-AS1
HPVC1
HPYR1
HS1BP3-IT1
HS6ST2-AS1
HSD17B3-AS1
HTR2A-AS1
HTR3E-AS1
HTR5A-AS1
HTT-AS
HULC
HUNK-AS1
HYI-AS1
HYMAI
IBA57-AS1
ID2-AS1
IDH1-AS1
IDI2-AS1
IFNG-AS1
IFT74-AS1
IGBP1-AS1
IGBP1-AS2
IGF2-AS
IGF2BP2-AS1
IGFBP7-AS1
IGFL2-AS1
IGSF11-AS1
IL10RB-AS1
IL12A-AS1
IL20RB-AS1
IL21-AS1
IL21R-AS1
ILF3-AS1
INE1
INE2
INHBA-AS1
INO80-AS1
INTS6-AS1
INTS6L-AS1
INTS9-AS1
IPO9-AS1
IPW
IQCA1-AS1
IQCF5-AS1
IQCH-AS1
IQCJ-SCHIP1-AS1
IRAIN
ISM1-AS1
ISPD-AS1
ISX-AS1
ITCH-AS1
ITCH-IT1
ITFG1-AS1
ITFG2-AS1
ITGA9-AS1
ITGB2-AS1
ITGB5-AS1
ITIH4-AS1
ITPK1-AS1
ITPKB-AS1
ITPKB-IT1
ITPR1-AS1
JADRR
JAKMIP2-AS1
JARID2-AS1
JAZF1-AS1
JHDM1D-AS1
JMJD1C-AS1
JPX
JRKL-AS1
KANSL1-AS1
KAZN-AS1
KBTBD11-OT1
KCNAB1-AS1
KCNAB1-AS2
KCNC4-AS1
KCND3-AS1
KCND3-IT1
KCNH1-IT1
KCNIP2-AS1
KCNIP4-IT1
KCNJ2-AS1
KCNJ6-AS1
KCNK15-AS1
KCNMA1-AS1
KCNMA1-AS2
KCNMA1-AS3
KCNMB2-AS1
KCNQ1-AS1
KCNQ1DN
KCNQ1OT1
KCNQ5-AS1
KCNQ5-IT1
KCTD21-AS1
KDM4A-AS1
KDM5C-IT1
KIAA0087
KIAA1614-AS1
KIF9-AS1
KIF25-AS1
KIRREL1-IT1
KIRREL3-AS1
KIRREL3-AS2
KIRREL3-AS3
KIZ-AS1
KLF3-AS1
KLF7-IT1
KLHL6-AS1
KLHL7-AS1
KLHL30-AS1
KMT2E-AS1
KRBOX1-AS1
KRT7-AS
KRT73-AS1
KRTAP5-AS1
KTN1-AS1
L3MBTL4-AS1
LACTB2-AS1
LAMA5-AS1
LAMP5-AS1
LAMTOR5-AS1
LANCL1-AS1
LARGE-AS1
LARGE-IT1
LARS2-AS1
LATS2-AS1
LBX1-AS1
LBX2-AS1
LCAL1
LCMT1-AS1
LCMT1-AS2
LDLRAD4-AS1
LEF1-AS1
LEMD1-AS1
LENG8-AS1
LGALS8-AS1
LHFPL3-AS1
LHFPL3-AS2
LHX4-AS1
LHX5-AS1
LIF-AS1
LIFR-AS1
LILRB1-AS1
LIMD1-AS1
LIMS1-AS1
LIN28B-AS1
LINC-PINT
LINC-ROR
LINC00028
LINC00029
LINC00032
LINC00051
LINC00052
LINC00092
LINC00094
LINC00102
LINC00106
LINC00111
LINC00112
LINC00113
LINC00114
LINC00115
LINC00158
LINC00159
LINC00160
LINC00161
LINC00163
LINC00165
LINC00167
LINC00173
LINC00174
LINC00184
LINC00189
LINC00200
LINC00205
LINC00207
LINC00208
LINC00210
LINC00211
LINC00216
LINC00221
LINC00222
LINC00226
LINC00229
LINC00235
LINC00237
LINC00239
LINC00240
LINC00242
LINC00243
LINC00244
LINC00251
LINC00254
LINC00260
LINC00261
LINC00265
LINC00266-1
LINC00266-3
LINC00268
LINC00269
LINC00271
LINC00272
LINC00273
LINC00276
LINC00278
LINC00279
LINC00280
LINC00283
LINC00284
LINC00290
LINC00293
LINC00294
LINC00297
LINC00298
LINC00299
LINC00301
LINC00302
LINC00303
LINC00304
LINC00305
LINC00307
LINC00308
LINC00309
LINC00310
LINC00311
LINC00312
LINC00313
LINC00314
LINC00315
LINC00316
LINC00317
LINC00319
LINC00320
LINC00322
LINC00323
LINC00324
LINC00326
LINC00327
LINC00328
LINC00330
LINC00331
LINC00332
LINC00333
LINC00334
LINC00336
LINC00337
LINC00339
LINC00342
LINC00343
LINC00345
LINC00346
LINC00347
LINC00348
LINC00349
LINC00350
LINC00351
LINC00352
LINC00353
LINC00354
LINC00355
LINC00358
LINC00359
LINC00362
LINC00363
LINC00364
LINC00365
LINC00366
LINC00367
LINC00368
LINC00370
LINC00374
LINC00375
LINC00376
LINC00377
LINC00378
LINC00379
LINC00380
LINC00381
LINC00382
LINC00383
LINC00384
LINC00385
LINC00387
LINC00388
LINC00390
LINC00391
LINC00392
LINC00393
LINC00395
LINC00396
LINC00397
LINC00398
LINC00399
LINC00400
LINC00402
LINC00404
LINC00407
LINC00408
LINC00410
LINC00411
LINC00412
LINC00415
LINC00421
LINC00423
LINC00424
LINC00426
LINC00427
LINC00428
LINC00430
LINC00431
LINC00433
LINC00434
LINC00437
LINC00440
LINC00441
LINC00442
LINC00443
LINC00444
LINC00445
LINC00446
LINC00448
LINC00449
LINC00454
LINC00456
LINC00457
LINC00458
LINC00459
LINC00460
LINC00461
LINC00462
LINC00463
LINC00466
LINC00467
LINC00469
LINC00470
LINC00471
LINC00472
LINC00473
LINC00474
LINC00475
LINC00476
LINC00477
LINC00479
LINC00482
LINC00483
LINC00484
LINC00485
LINC00486
LINC00487
LINC00488
LINC00489
LINC00491
LINC00492
LINC00494
LINC00498
LINC00499
LINC00500
LINC00501
LINC00502
LINC00504
LINC00506
LINC00507
LINC00508
LINC00511
LINC00513
LINC00514
LINC00515
LINC00517
LINC00518
LINC00519
LINC00520
LINC00523
LINC00524
LINC00525
LINC00526
LINC00527
LINC00528
LINC00529
LINC00533
LINC00534
LINC00535
LINC00536
LINC00537
LINC00538
LINC00539
LINC00540
LINC00543
LINC00544
LINC00545
LINC00547
LINC00548
LINC00550
LINC00551
LINC00552
LINC00554
LINC00555
LINC00556
LINC00557
LINC00558
LINC00559
LINC00560
LINC00561
LINC00562
LINC00563
LINC00564
LINC00565
LINC00566
LINC00567
LINC00570
LINC00571
LINC00572
LINC00574
LINC00575
LINC00578
LINC00581
LINC00582
LINC00583
LINC00587
LINC00588
LINC00589
LINC00592
LINC00593
LINC00595
LINC00596
LINC00597
LINC00598
LINC00599
LINC00601
LINC00602
LINC00603
LINC00604
LINC00605
LINC00606
LINC00607
LINC00608
LINC00609
LINC00612
LINC00613
LINC00614
LINC00615
LINC00616
LINC00618
LINC00619
LINC00620
LINC00621
LINC00622
LINC00623
LINC00624
LINC00626
LINC00628
LINC00629
LINC00630
LINC00632
LINC00634
LINC00635
LINC00636
LINC00637
LINC00638
LINC00639
LINC00640
LINC00641
LINC00642
LINC00643
LINC00644
LINC00645
LINC00648
LINC00649
LINC00652
LINC00654
LINC00656
LINC00658
LINC00659
LINC00661
LINC00662
LINC00663
LINC00664
LINC00665
LINC00667
LINC00668
LINC00670
LINC00671
LINC00672
LINC00673
LINC00674
LINC00675
LINC00676
LINC00677
LINC00678
LINC00680
LINC00681
LINC00682
LINC00683
LINC00685
LINC00686
LINC00687
LINC00689
LINC00690
LINC00691
LINC00692
LINC00693
LINC00696
LINC00698
LINC00700
LINC00701
LINC00702
LINC00703
LINC00704
LINC00705
LINC00706
LINC00707
LINC00708
LINC00709
LINC00710
LINC00824
LINC00836
LINC00837
LINC00838
LINC00839
LINC00840
LINC00841
LINC00842
LINC00843
LINC00844
LINC00845
LINC00847
LINC00850
LINC00851
LINC00852
LINC00853
LINC00854
LINC00856
LINC00857
LINC00858
LINC00861
LINC00862
LINC00863
LINC00864
LINC00865
LINC00866
LINC00867
LINC00868
LINC00869
LINC00870
LINC00871
LINC00877
LINC00879
LINC00880
LINC00881
LINC00882
LINC00884
LINC00885
LINC00886
LINC00887
LINC00888
LINC00889
LINC00890
LINC00891
LINC00892
LINC00893
LINC00894
LINC00895
LINC00896
LINC00898
LINC00899
LINC00900
LINC00901
LINC00903
LINC00904
LINC00905
LINC00906
LINC00907
LINC00908
LINC00909
LINC00910
LINC00911
LINC00917
LINC00919
LINC00920
LINC00921
LINC00922
LINC00923
LINC00924
LINC00926
LINC00927
LINC00928
LINC00929
LINC00930
LINC00933
LINC00934
LINC00937
LINC00938
LINC00939
LINC00940
LINC00941
LINC00942
LINC00943
LINC00944
LINC00945
LINC00950
LINC00951
LINC00954
LINC00955
LINC00957
LINC00958
LINC00959
LINC00960
LINC00963
LINC00964
LINC00965
LINC00967
LINC00968
LINC00969
LINC00970
LINC00971
LINC00972
LINC00973
LINC00974
LINC00976
LINC00977
LINC00982
LINC00987
LINC00989
LINC00992
LINC00993
LINC00994
LINC00996
LINC00997
LINC00999
LINC01000
LINC01001
LINC01002
LINC01003
LINC01004
LINC01005
LINC01006
LINC01007
LINC01010
LINC01011
LINC01012
LINC01013
LINC01014
LINC01015
LINC01016
LINC01017
LINC01018
LINC01019
LINC01020
LINC01021
LINC01022
LINC01023
LINC01024
LINC01028
LINC01029
LINC01030
LINC01031
LINC01032
LINC01033
LINC01034
LINC01035
LINC01036
LINC01037
LINC01038
LINC01039
LINC01040
LINC01043
LINC01044
LINC01046
LINC01047
LINC01048
LINC01049
LINC01050
LINC01052
LINC01053
LINC01054
LINC01055
LINC01056
LINC01058
LINC01060
LINC01061
LINC01063
LINC01065
LINC01066
LINC01067
LINC01068
LINC01069
LINC01070
LINC01072
LINC01073
LINC01074
LINC01075
LINC01076
LINC01077
LINC01078
LINC01079
LINC01080
LINC01081
LINC01082
LINC01085
LINC01087
LINC01088
LINC01089
LINC01090
LINC01091
LINC01093
LINC01094
LINC01095
LINC01096
LINC01097
LINC01098
LINC01099
LINC01100
LINC01101
LINC01102
LINC01103
LINC01104
LINC01105
LINC01106
LINC01107
LINC01108
LINC01109
LINC01111
LINC01114
LINC01115
LINC01116
LINC01117
LINC01118
LINC01119
LINC01120
LINC01121
LINC01122
LINC01123
LINC01124
LINC01125
LINC01126
LINC01127
LINC01128
LINC01132
LINC01133
LINC01134
LINC01135
LINC01136
LINC01137
LINC01138
LINC01139
LINC01140
LINC01141
LINC01142
LINC01143
LINC01144
LINC01146
LINC01148
LINC01149
LINC01150
LINC01151
LINC01152
LINC01153
LINC01154
LINC01157
LINC01158
LINC01159
LINC01160
LINC01162
LINC01163
LINC01164
LINC01165
LINC01166
LINC01167
LINC01168
LINC01169
LINC01170
LINC01173
LINC01176
LINC01177
LINC01179
LINC01180
LINC01181
LINC01182
LINC01184
LINC01185
LINC01186
LINC01187
LINC01189
LINC01191
LINC01192
LINC01193
LINC01194
LINC01195
LINC01197
LINC01198
LINC01201
LINC01202
LINC01203
LINC01204
LINC01205
LINC01206
LINC01208
LINC01209
LINC01210
LINC01213
LINC01214
LINC01215
LINC01216
LINC01217
LINC01218
LINC01219
LINC01220
LINC01221
LINC01222
LINC01224
LINC01226
LINC01227
LINC01228
LINC01229
LINC01230
LINC01231
LINC01232
LINC01233
LINC01234
LINC01235
LINC01237
LINC01238
LINC01239
LINC01241
LINC01242
LINC01243
LINC01246
LINC01247
LINC01248
LINC01249
LINC01250
LINC01251
LINC01252
LINC01254
LINC01255
LINC01256
LINC01257
LINC01258
LINC01259
LINC01260
LINC01262
LINC01264
LINC01265
LINC01266
LINC01267
LINC01268
LINC01269
LINC01270
LINC01271
LINC01273
LINC01276
LINC01277
LINC01278
LINC01279
LINC01280
LINC01281
LINC01282
LINC01284
LINC01285
LINC01287
LINC01288
LINC01289
LINC01290
LINC01291
LINC01293
LINC01297
LINC01298
LINC01299
LINC01300
LINC01301
LINC01304
LINC01305
LINC01307
LINC01309
LINC01310
LINC01311
LINC01312
LINC01315
LINC01317
LINC01318
LINC01320
LINC01322
LINC01323
LINC01324
LINC01326
LINC01327
LINC01331
LINC01332
LINC01333
LINC01335
LINC01336
LINC01337
LINC01338
LINC01339
LINC01340
LINC01341
LINC01342
LINC01343
LINC01344
LINC01345
LINC01346
LINC01347
LINC01348
LINC01349
LINC01350
LINC01351
LINC01352
LINC01353
LINC01354
LINC01355
LINC01356
LINC01358
LINC01359
LINC01360
LINC01361
LINC01362
LINC01363
LINC01364
LINC01365
LINC01366
LINC01370
LINC01372
LINC01374
LINC01375
LINC01376
LINC01377
LINC01378
LINC01381
LINC01384
LINC01385
LINC01386
LINC01387
LINC01388
LINC01389
LINC01391
LINC01392
LINC01393
LINC01394
LINC01395
LINC01396
LINC01397
LINC01398
LINC01399
LINC01400
LINC01402
LINC01405
LINC01410
LINC01411
LINC01412
LINC01413
LINC01415
LINC01416
LINC01419
LINC01422
LINC01423
LINC01424
LINC01425
LINC01426
LINC01427
LINC01428
LINC01429
LINC01430
LINC01431
LINC01432
LINC01433
LINC01435
LINC01436
LINC01438
LINC01440
LINC01441
LINC01442
LINC01443
LINC01444
LINC01445
LINC01446
LINC01447
LINC01448
LINC01449
LINC01450
LINC01451
LINC01455
LINC01456
LINC01460
LINC01461
LINC01465
LINC01467
LINC01468
LINC01470
LINC01471
LINC01473
LINC01474
LINC01475
LINC01476
LINC01477
LINC01478
LINC01479
LINC01480
LINC01481
LINC01482
LINC01483
LINC01484
LINC01485
LINC01486
LINC01487
LINC01488
LINC01489
LINC01490
LINC01491
LINC01492
LINC01493
LINC01494
LINC01495
LINC01496
LINC01497
LINC01498
LINC01499
LINC01500
LINC01501
LINC01502
LINC01503
LINC01504
LINC01505
LINC01506
LINC01507
LINC01508
LINC01509
LINC01510
LINC01511
LINC01512
LINC01513
LINC01514
LINC01515
LINC01516
LINC01517
LINC01518
LINC01519
LINC01520
LINC01521
LINC01522
LINC01523
LINC01524
LINC01525
LINC01526
LINC01527
LINC01529
LINC01530
LINC01531
LINC01532
LINC01533
LINC01534
LINC01535
LINC01537
LINC01538
LINC01539
LINC01541
LINC01543
LINC01544
LINC01545
LINC01546
LINC01547
LINC01548
LINC01549
LINC01550
LINC01551
LINC01553
LINC01554
LINC01555
LINC01556
LINC01558
LINC01559
LINC01560
LINC01561
LINC01562
LINC01563
LINC01564
LINC01565
LINC01566
LINC01567
LINC01568
LINC01569
LINC01570
LINC01571
LINC01572
LINC01574
LINC01578
LINC01579
LINC01580
LINC01581
LINC01582
LINC01583
LINC01584
LINC01585
LINC01586
LINC01587
LINC01588
LINC01589
LINC01590
LINC01591
LINC01592
LINC01593
LINC01594
LINC01595
LINC01596
LINC01597
LINC01598
LINC01599
LINC01600
LINC01601
LINC01602
LINC01603
LINC01605
LINC01606
LINC01607
LINC01608
LINC01609
LINC01611
LINC01612
LINC01613
LINC01614
LINC01615
LINC01616
LINC01617
LINC01618
LINC01619
LINC01620
LINC01621
LINC01622
LINC01623
LINC01624
LINC01625
LINC01626
LINC01627
LINC01628
LINC01629
LINC01630
LINC01632
LINC01633
LINC01634
LINC01635
LINC01637
LINC01638
LINC01639
LINC01640
LINC01641
LINC01643
LINC01644
LINC01645
LINC01646
LINC01647
LINC01648
LINC01649
LINC01650
LINC01651
LINC01653
LINC01654
LINC01655
LINC01656
LINC01657
LINC01658
LINC01659
LINC01660
LINC01661
LINC01662
LINC01663
LINC01664
LINC01665
LINC01666
LINC01667
LINC01668
LINC01669
LINC01670
LINC01671
LINC01672
LINC01673
LINC01674
LINC01675
LINC01676
LINC01677
LINC01678
LINC01679
LINC01680
LINC01681
LINC01682
LINC01683
LINC01684
LINC01685
LINC01686
LINC01687
LINC01688
LINC01689
LINC01690
LINC01691
LINC01692
LINC01693
LINC01694
LINC01695
LINC01696
LINC01697
LINC01698
LINC01699
LINC01700
LINC01701
LINC01702
LINC01703
LINC01704
LINC01705
LINC01706
LINC01707
LINC01708
LINC01709
LINC01710
LINC01711
LINC01712
LINC01713
LINC01714
LINC01715
LINC01716
LINC01717
LINC01718
LINC01719
LINC01720
LINC01721
LINC01722
LINC01723
LINC01724
LINC01725
LINC01726
LINC01727
LINC01728
LINC01729
LINC01730
LINC01731
LINC01732
LINC01733
LINC01734
LINC01735
LINC01736
LINC01737
LINC01738
LINC01739
LINC01740
LINC01741
LINC01742
LINC01743
LINC01744
LINC01745
LINC01746
LINC01747
LINC01748
LINC01749
LINC01750
LINC01751
LINC01752
LINC01753
LINC01754
LINC01755
LINC01756
LINC01757
LINC01758
LINC01759
LINC01760
LINC01761
LINC01762
LINC01763
LINC01764
LINC01765
LINC01766
[truncated: 18,208 more rows]

## Sheet: Final database of ncRNA
microRNA	lincRNA	lncRNA	Antisense	Pseudogene		microRNA	330
N=330	N=17	N=18	N=16	N=2		lincRNA	17
let-7A-1	CTD-2154B17.1	AF075041	AFAP1-AS1	DDX6P1		lncRNA	18
let-7B	HMlincRNA717 (GACAT2)	AF339813	AGAP2-AS1	RPL13AP23		Antisense	16
let-7C	LINC-PINT	AK022029	GAS5			Pseudogene	2
let-7D	LINC-ROR	AK022159	GLIS3-AS1				383
let-7E	LINC00152	AL389956	IGF2-AS
let-7F-1	LINC00261	BC008363	MAP3K14-AS1
let-7G	LINC00328	BC023629	PAN3-AS1
let-7I	LINC00382	CR619813	PDX1-AS1
mir-100	LINC00395	H19	PPP3CB-AS1
mir-100-1	LINC00491	HULC	SLC22A18AS
mir-100-2	LINC00673	lncRNA-ATB	TM4SF1-AS1
miR-101	LINC00675	LOC105372753/AP000221.1	WRAP53
mir-101-1	LINC00867	LOC105377769/CTC-338M12.5	ZNRF3-AS1
mir-103	LINC00977	LOC389641	KCNQ1OT1
mir-103-2	LINC01114	MALAT1	HOTAIR
mir-103A-1	LINC01194	MEG3	HOTTIP
mir-103A-2	lincRNA-ZNF532	PVT1
mir-106A		RP11-58D2.1
mir-106b
mir-107
mir-10A						Sub-types of ncRNAs associated with pancreatic cancer. The working database was mined to determine the number of each sub-type of ncRNA present. MicroRNA comprised the majority of the ncRNA database (N=383).
mir-10B
mir-1178
mir-1181
mir-1207
mir-1208
mir-122
mir-1228
mir-1229
mir-1238
miR-124
mir-124-1
mir-124-2
mir-124-3
mir-1244-1
mir-1246
mir-1247
mir-125A
mir-125B-1
mir-126
mir-127
mir-1271
mir-1275
mir-128-1
mir-128b
mir-129-2
mir-1290
mir-1291
mir-1292
mir-130A
mir-130B
mir-132
miR-133a
mir-133A-1
mir-134
mir-135A-1
mir-135A-2
mir-135B
mir-138-1
mir-138-2
miR-138-5p
mir-139
mir-140
mir-141
mir-142
mir-143
mir-144
mir-145
mir-146A
mir-146B
mir-148A
mir-148B
mir-149
mir-150
miR-150-5p
miR-150*
mir-151
mir-152
mir-153-1
mir-153-2
mir-155
mir-15A
mir-15B
mir-16-1
mir-17
mir-17-5p
mir-17HG
mir-181a
mir-181A-1
mir-181A-2
mir-181B-1
mir-181b-2
mir-181C
mir-181d
mir-182
mir-183
mir-184
mir-185
mir-186
mir-18A
mir-18B
mir-190
mir-191
mir-192
mir-193A
mir-193B
mir-194-1
mir-194-2
mir-195
mir-196a
mir-196A-1
mir-196A-2
mir-196B
mir-197
mir-198
mir-199A-1
mir-199a-2
mir-199B
mir-19A
mir-19B1
mir-200A
mir-200B
mir-200C
mir-202
mir-203
mir-203A
mir-204
mir-205
mir-206
mir-208A
mir-20A
mir-20B
mir-21
mir-210
mir-211
mir-2110
mir-212
mir-213
mir-214
mir-215
mir-216
mir-216A
mir-216B
mir-217
mir-218-1
mir-219-1
mir-219A-1
mir-22
mir-220
mir-221
mir-222
mir-223
mir-224
mir-23A
mir-23B
mir-24-1
mir-24-2
mir-25
mir-26A-1
mir-26B
mir-27A
mir-28
mir-296
mir-29A
mir-29B-1
mir-29b-2
mir-29C
mir-301
mir-301A
miR-301a-3p
mir-301B
mir-302A
mir-30A
mir-30B
mir-30c
mir-30C-1
mir-30C-2
mir-31
mir-32
mir-320A
mir-320C-1
mir-323A
mir-324
mir-326
mir-328
miR-329
mir-330
mir-331
mir-335
mir-337
mir-338
mir-339
mir-33A
mir-33B
mir-340
mir-342
mir-345
mir-34A
mir-34B
mir-34C
mir-361
mir-362
mir-3620
mir-3653
mir-365A
mir-367
mir-3679
mir-3686
mir-3687
mir-371A
mir-372
mir-373
mir-374A
mir-374B
mir-375
mir-376a
mir-378A
mir-379
mir-383
mir-3976
mir-410
mir-411
mir-421
mir-422A
mir-423
mir-424
miR-424-5p
mir-425
mir-4277
mir-4286
mir-429
mir-4306
mir-4457
mir-449B
mir-450A-1
mir-450B
mir-451
mir-451A
mir-454
mir-455
mir-4635
mir-483
mir-484
mir-485
mir-486
mir-486-1
mir-487B
mir-491
mir-492
mir-494
mir-497
mir-500A
mir-501
mir-502
mir-503
mir-504
mir-505
mir-506
mir-512-1
mir-513B
mir-513C
mir-517C
mir-519A-1
mir-520H
mir-522
mir-532
mir-541
mir-542
mir-545
mir-548B
mir-548D-1
mir-548D-2
mir-559
mir-564
mir-570
mir-574
mir-575
mir-576
mir-579
mir-582
mir-589
mir-590
mir-596
mir-602
mir-603
mir-605
mir-614
mir-615
miR-615-5p
mir-617
mir-625
mir-627
mir-628
mir-629
mir-630
mir-636
mir-648
mir-652
mir-655
mir-660
mir-662
mir-663A
miR-663b
mir-664
mir-665
mir-671
miR-7
mir-7-1
mir-7-2
mir-7-3
mir-7-3HG
mir-708
mir-744
mir-802
mir-874
mir-877
mir-887
mir-9-1
mir-9-2
miR-92
mir-92-1
mir-92-2
mir-92A-1
mir-93
mir-940
mir-95
mir-96
mir-98
mir-99A
mir-99B
