# Supplementary material for: An Exosomal miRNA Biomarker for the Detection of Pancreatic Ductal Adenocarcinoma
Source: Biosensors (Basel). 2022 Oct 6;12(10):831. doi: 10.3390/bios12100831 (PMC9599289; doi:10.3390/bios12100831)
Supplement: Supplementary file 1 [file biosensors-12-00831-s001.zip › Supplementary File S2.xlsx]

## Sheet: ReadMe
Conditional formatting "highlight duplicates" was used to generate the exosomal miRNA panel.
Exocarta data was downloaded for use in identifying which miRNA were known to be associated with exosomes.
Cbioportal was then accessed to determine if there were deletions or amplifications of the target miRNAs to aid in the prediction of potential markers for PDAC detection.

## Sheet: Exosomal ncRNA enrichment
Exocarta N=872	cBioportal data N=72		Secreted miRNA N=50	MIR Panel N=18	Added to yield a panel exhibiting alteration in 90% of patients
hiv1-MIRH1	MIR210		MIR210	MIR27A	< 10% Copy number alteration, cBioPortal
let-7a	MIR429		MIR429	MIR31
let-7a-2	MIR200A		MIR200A	MIR93
let-7A1	MIR200B		MIR200B	MIR96	< 10% Copy number alteration, cBioPortal
let-7A2	MIR31		MIR31	MIR122
let-7b	MIR3620		MIR3620	MIR130B	< 10% Copy number alteration, cBioPortal
let-7c	MIR662		MIR662	MIR133A
let-7D	MIR25		MIR25	MIR203A
let-7d*	MIR93		MIR93	MIR210
let-7e	MIR122		MIR122	MIR330
let-7f	MIR106B		MIR106B	MIR339
let-7f-1	MIR9-1		MIR339	MIR425
let-7f-2	MIR339		MIR589	MIR429
let-7F1	MIR589		MIR483	MIR522
let-7F2	MIR320C-1		MIR203A	MIR590
let-7G	H19		MIR330	MIR664A
let-7I	MIR483		MIR133A	MIR1208
let-7i*	MIR203A		MIR940	MIR3620
MIR1	IGF2-AS		MIR1207
MIR100	MIR330		MIR1208
MIR101	MIR133A		MIR150
MIR103	MIR940		MIR192
MIR103a-2	KCNQ1OT1		MIR194-2
MIR103a	SLC22A18AS		MIR126
MIR103A1	MIR1207		MIR671
MIR103A2	MIR1208		MIR149
MIR105	LINC00977		MIR338
MIR106a	MIR150		MIR491
MIR106a*	MIR192		MIR191
MIR106B	MIR194-2		MIR26B
MIR107	MIR126		MIR425
MIR10a	PVT1		MIR522
MIR10B	MIR671		MIR517C
MIR10b*	MIR149		MIR34A
MIR1178	MIR338		MIR548B
MIR1180	MIR491		MIR141
MIR1181	MIR124-3		MIR30B
MIR1182	MIR191		MIR200C
MIR1183	MIR26B		MIR215
MIR1185-1	MIR425		MIR181B1
MIR1193	MIR519A-1		MIR202
MIR1197	MIR520H		MIR214
MIR1200	MIR522		MIR664A
MIR1202	MIR517C		MIR375
MIR1204	MIR602		MIR199A2
MIR1205	MIR34A		MIR373
MIR1207	MIR548B		MIR181A1
MIR1208	GAS5		MIR371A
MIR122	MIR4457		MIR570
MIR1224	MIR4635		MIR590
MIR1225	MIR141
MIR1226*	MIR30B
MIR1227	MIR200C
MIR1228	MIR194-1
MIR1229	MIR215
MIR122a	MIR181B1
MIR1231	MIR202
MIR1233	MALAT1
MIR1234	MIR7-3HG
MIR1236	MIR7-3
MIR1237	MIR214
MIR1238	MIR664A
MIR124	MIR375
MIR1244	MIR199A2
MIR1246	MIR373
MIR1247	MIR181A1
MIR1248	MIR512-1
MIR1249	MIR372
MIR1250	MIR371A
MIR1251	MIR570
MIR1254	MAP3K14-AS1
MIR125a	MIR590
MIR125b
MIR125b-1*
MIR125b-1
MIR125b-2*
MIR125b-2
MIR125B1
MIR125B2
MIR126
MIR1260b
MIR1261
MIR1262
MIR1264
MIR1266
MIR1268a
MIR1268b
MIR127
MIR1270
MIR1271
MIR1273c
MIR1273g
MIR1275
MIR1276
MIR1277
MIR1278
MIR1279
MIR128
MIR128-1
MIR1281
MIR1282
MIR1284
MIR1285
MIR1287
MIR128a
MIR128b
MIR129
MIR129-1
MIR129-2
MIR1290
MIR1291
MIR1292
MIR1293
MIR1294
MIR1296
MIR1297
MIR1298
MIR1299
MIR1301
MIR1304
MIR1305
MIR1306
MIR1307
MIR130A
MIR130b
MIR132
MIR132*
MIR1321
MIR1322
MIR1323
MIR133a
MIR133b
MIR134
MIR1343
MIR135a
MIR135a*
MIR135b
MIR136
MIR137
MIR138
MIR138-1
MIR138-2*
MIR138-2
MIR139
MIR140
MIR140*
MIR141
MIR141*
MIR142
MIR143
MIR144
MIR145
MIR1468
MIR146a
MIR146b
MIR147
MIR1471
MIR147a
MIR147b
MIR148A
MIR148a*
MIR148b
MIR149
MIR149*
MIR150
MIR150*
MIR151
MIR151a
MIR151b
MIR152
MIR153
MIR1537
MIR1538
MIR1539
MIR154
MIR155
MIR1587
MIR15a
MIR15a*
MIR15b
MIR15b*
MIR16
MIR16-1
MIR16-2
MIR16-2*
MIR17
MIR17*
MIR18
MIR181a
MIR181a*
MIR181a-2
MIR181A1
MIR181A2
MIR181b
MIR181B1
MIR181B2
MIR181c
MIR181c*
MIR181d
MIR182
MIR1825
MIR1827
MIR183
MIR184
MIR185
MIR186
MIR187
MIR188
MIR18a
MIR18b
MIR190
MIR1908
MIR1909
MIR190A
MIR190b
MIR191
MIR1910
MIR1911
MIR1912
MIR1913
MIR1914
MIR1915
MIR192
MIR193a
MIR193b
MIR193b*
MIR194
MIR194-2
MIR195
MIR196a
MIR196A2
MIR196b
MIR197
MIR1976
MIR198
MIR199a
MIR199A2
MIR199B
MIR19a
MIR19b
MIR19b-1*
MIR19B2
MIR200a
MIR200a*
MIR200b
MIR200b*
MIR200c
MIR202
MIR203
MIR203a
MIR203b
MIR204
MIR205
MIR2052
MIR206
MIR207
MIR208b
MIR20a
MIR20a*
MIR20b
MIR21
MIR21*
MIR210
MIR211
MIR2110
MIR2113
MIR2115
MIR2116
MIR2117
MIR212
MIR214
MIR215
MIR216a
MIR216b
MIR217
MIR218-1
MIR218-2
MIR218
MIR219-1
MIR219-2
MIR219
MIR219a
MIR22
MIR22*
MIR220
MIR221
MIR221*
MIR222
MIR223
MIR223*
MIR224
MIR2276
MIR2277
MIR2278
MIR2355
MIR23a
MIR23b
MIR24
MIR24-1
MIR24-2
MIR2467
MIR25
MIR26a
MIR26a-1
MIR26a-2
MIR26A1
MIR26A2
MIR26b
MIR27A
MIR27B
MIR28
MIR2861
MIR290
MIR291a
MIR291b
MIR292
MIR296
MIR2964a
MIR297
MIR298
MIR299
MIR29a
MIR29b
MIR29b-1
MIR29b-2
MIR29B1
MIR29C
MIR29c*
MIR300
MIR301
MIR301a
MIR301b
MIR302a
MIR302b
MIR302c
MIR302d
MIR3064
MIR3065
MIR3074
MIR30a
MIR30b
MIR30c
MIR30c-1
MIR30c-2*
MIR30c-2
MIR30C1
MIR30C2
MIR30d
MIR30d*
MIR30E
MIR30e*
MIR31
MIR3115
MIR3116
MIR3117
MIR3120
MIR3121
MIR3125
MIR3129
MIR3136
MIR3137
MIR3138
MIR3143
MIR3144
MIR3146
MIR3147
MIR3149
MIR3150a
MIR3150b
MIR3151
MIR3152
MIR3155A
MIR3158
MIR3161
MIR3168
MIR3169
MIR3170
MIR3173
MIR3174
MIR3175
MIR3176
MIR3177
MIR3179
MIR3180
MIR3182
MIR3184
MIR3187
MIR3188
MIR3189
MIR3198
MIR3199
MIR32
MIR320
MIR3200
MIR3202
MIR320a
MIR320b
MIR320c
MIR320d
MIR323
MIR323A
MIR323B
MIR324
MIR325
MIR326
MIR328
MIR329
MIR330
MIR331
MIR335
MIR337
MIR338
MIR339
MIR33a
MIR33b
MIR340
MIR340*
MIR341
MIR342
MIR345
MIR346
MIR34a
MIR34B
MIR34b*
MIR34C
MIR351
MIR3529
MIR3591
MIR3605
MIR3607
MIR3609
MIR361
MIR3613
MIR3614
MIR3615
MIR3616
MIR362
MIR3620
MIR3621
MIR3622a
MIR363
MIR3648
MIR365
MIR3652
MIR3653
MIR3655
MIR3656
MIR3657
MIR365a
MIR365b
MIR3661
MIR3662
MIR3664
MIR3677
MIR3679
MIR3682
MIR3686
MIR3687
MIR3689a
MIR3689b
MIR3689c
MIR369
MIR3691
MIR370
MIR371
MIR3714
MIR371a
MIR371b
MIR373
MIR373*
MIR374a
MIR374B
MIR374c
MIR375
MIR376a
MIR376A1
MIR376b
MIR376C
MIR377
MIR378
MIR378*
MIR378A
MIR378c
MIR378d
MIR378e
MIR378f
MIR378g
MIR379
MIR380
MIR381
MIR382
MIR383
MIR384
MIR3907
MIR3909
MIR3911
MIR3912
MIR3913
MIR3922
MIR3924
MIR3928
MIR3937
MIR3939
MIR3943
MIR3944
MIR3945
MIR3960
MIR3972
MIR409
MIR410
MIR411
MIR412
MIR421
MIR422a
MIR422b
MIR423
MIR424
MIR424*
MIR425
MIR4253
MIR4254
MIR4257
MIR4258
MIR4259
MIR4265
MIR4268
MIR4274
MIR4279
MIR4281
MIR4283
MIR4286
MIR429
MIR4290
MIR4292
MIR4297
MIR4303
MIR4306
MIR431*
MIR431
MIR4311
MIR4312
MIR4316
MIR4317
MIR432
MIR4322
MIR4323
MIR4325
MIR4326
MIR4327
MIR433
MIR4424
MIR4429
MIR4433
MIR4436b
MIR4443
MIR4446
MIR4447
MIR4448
MIR4454
MIR4455
MIR4461
MIR4467
MIR4472
MIR448
MIR4482-1
MIR4482
MIR4485
MIR4488
MIR4492
MIR4497
MIR449a
MIR449c
MIR450
MIR4508
MIR450a
MIR450B
MIR451
MIR451a
MIR452
MIR453
MIR454
MIR455
MIR4644
MIR4645
MIR4646
MIR4657
MIR4662a
MIR4664
MIR4677
MIR468
MIR4680
MIR4687
MIR470
MIR4708
MIR4710
MIR4723
MIR4728
MIR4732
MIR4745
MIR4769
MIR4785
MIR4787
MIR4792
MIR483
MIR484
MIR485
MIR486
MIR487A
MIR487b
MIR490
MIR491
MIR492
MIR493
MIR494
MIR495
MIR496
MIR497
MIR498
MIR499
MIR499a
MIR500
MIR500*
MIR5000
MIR5006
MIR5008
MIR500A
MIR501
MIR5010
MIR502
MIR503
MIR504
MIR505
MIR506
MIR507
MIR508
MIR509
MIR5094
MIR510
MIR5100
MIR511
MIR512
MIR513
MIR513a
MIR513b
MIR513c
MIR514a
MIR514b
MIR516a
MIR516b
MIR517a
MIR517b
MIR517c
MIR5189
MIR518a
MIR518b
MIR518c*
MIR518c
MIR518d
MIR518e*
MIR518f
MIR5190
MIR5192
MIR519b
MIR519d
MIR520a
MIR520b
MIR520d
MIR520e
MIR520g
MIR521
MIR522
MIR523
MIR524
MIR526a
MIR526b
MIR527
MIR532
MIR539
MIR541
MIR542
MIR543
MIR544a
MIR545
MIR546
MIR548a
MIR548aa
MIR548ah
MIR548ai
MIR548b
MIR548c
MIR548d
MIR548e
MIR548f
MIR548h
MIR548k
MIR548m
MIR548n
MIR548o
MIR548t
MIR548z
MIR549a
MIR550
MIR550*
MIR550a-3
MIR550a
MIR551a
MIR551b
MIR552
MIR557
MIR5572
MIR561
MIR564
MIR565
MIR5690
MIR5698
MIR570
MIR5704
MIR571
MIR573
MIR574
MIR575
MIR576
MIR577
MIR578
MIR581
MIR582
MIR583
MIR584
MIR585
MIR588
MIR589
MIR590
MIR592
MIR593
MIR594
MIR595
MIR598
MIR601
MIR603
MIR608
MIR6087
MIR609
MIR610
MIR612
MIR6131
MIR615
MIR616
MIR617
MIR618
MIR622
MIR623
MIR624*
MIR624
MIR625
MIR627
MIR628
MIR629
MIR630
MIR631
MIR632
MIR634
MIR637
MIR638
MIR639
MIR641
MIR642
MIR642b
MIR644a
MIR645
MIR647
MIR648
MIR649
MIR6509
MIR651
MIR6515
MIR652
MIR654
MIR655
MIR656
MIR657
MIR658
MIR659
MIR660
MIR662
MIR663
MIR663b
MIR664a
MIR665
MIR668
MIR670
MIR671
MIR675
MIR676
MIR6842
MIR6847
MIR7
MIR7-1*
MIR7-1
MIR708
MIR718
MIR744
MIR744*
MIR758
MIR760
MIR762
MIR7641
MIR765
MIR766
MIR767
MIR768
MIR769
MIR770
MIR7704
MIR7705
MIR7706
MIR7974
MIR7a
MIR801
MIR873
MIR874
MIR876
MIR877
MIR885
MIR886
MIR887
MIR889
MIR890
MIR892a
MIR892b
MIR9
MIR9*
MIR92
MIR921
MIR924
MIR92a
MIR92a-1
MIR92A2
MIR92b
MIR93
MIR93*
MIR935
MIR936
MIR939
MIR940
MIR941
MIR942
MIR943
MIR95
MIR96
MIR98
MIR99a
MIR99B
MIR99b*
MIRBART11
MIRBART12
MIRBART14
MIRBART19
MIRBART7
MIRBHRF1-1
MIRBHRF1-2*
MIRH1
MIRK12-12
MIRK12-3
MIRK12-7
MIRK12-8
MIRUL36
MIRUS25-2
MIRUS4
U6-snRNA
U6-snRNA-1
U6-snRNA-2

## Sheet: cBioPortal 19 MIR
DNA Transcript
miRNA panel alone = 90% of patients with alteration
miRNA panel with KRAS = 100% patients with alteration
Youngest patient at diagnosis: 43 yrs
Oldest patient at diagnosis: 86 yrs
Median	66
Mean	66.6792
Mode	63
Male	55
Female	54
No data	31
White	91
Black	5
Hispanic	2
Nodal Metastases
No	29
Yes	80
Stage I	7
Stage II	94
Stage III	6
Stage IV	2
Cancer type (100%)	Pancreatic adenocarcinoma

## Sheet: cBioPortal 10 MIR
		Gene Symbol	cBioPortal (N=109)
		MIR31	27 patients, deletion
		MIR93	20 patients, amplification
		MIR133A1	15 patients, amplification
		MIR210	26 patients, amplification; 6 patients, deletion
		MIR330	16 patients, amplification; 1 patient, deletion
		MIR339	18 patients, amplification; 1 patient, deletion
		MIR425	8 patients, amplification; 6 patients, deletion
		MIR429	14 patients, amplification; 14 patients, deletion
		MIR1208	15 patients, amplification; 1 patient, deletion
		MIR3620	20 patients, amplification; 2 patients, deletion
			Summary of the figure, number of patients exhibiting alteration in the MIRs, and how many of each copy number alteration.
