# Supplementary material for: An Exosomal miRNA Biomarker for the Detection of Pancreatic Ductal Adenocarcinoma
Source: Biosensors (Basel). 2022 Oct 6;12(10):831. doi: 10.3390/bios12100831 (PMC9599289; doi:10.3390/bios12100831)
Supplement: Supplementary file 1 [file biosensors-12-00831-s001.zip › Supplementary File S3.xlsx]

## Sheet: ReadMe
The Pancreatic cancer database (PCD), http://www.pancreaticcancerdatabase.org
was used to partially verify expression data for PDAC, precancerous lesions, and cell lines.
The data from PCD was limited and the majority of the data does not include cell line information

## Sheet: MIR133A1
No data in the PCD

## Sheet: MIR1208
No data in the PCD

## Sheet: MIR3620
No data in the PCD
