# Supplementary material for: An Exosomal miRNA Biomarker for the Detection of Pancreatic Ductal Adenocarcinoma
Source: Biosensors (Basel). 2022 Oct 6;12(10):831. doi: 10.3390/bios12100831 (PMC9599289; doi:10.3390/bios12100831)
Supplement: Supplementary file 1 [file biosensors-12-00831-s001.zip › Supplementary Table S1.xlsx]

## Sheet: Sheet1
Gene Symbol	Expression in Pancreatitis	Compared Tissue	Expression in Pancreatic Ductal Adenocarcinoma (PDAC)	Compared Tissue	Body Fluid
MIR31	Down	PDAC	Up in pancreatic cancer and panINs	Normal pancreas, bulk tissue adjacent to tumor	Plasma, saliva, urine
MIR27A	Down	PDAC	Up	Chronic pancreatitis; adjacent normal	Blood, plasma, serum*
MIR93	Down	PDAC	Up	Chronic pancreatitis; adjacent normal; PanINs	Plasma, saliva, urine
MIR96	Down	Microdissected adjacent normal pancreas tissue	Up in pancreatic cancer	Normal pancreatic duct and chronic pancreatitis	Saliva
MIR122			Up in blood of PDAC patients	Blood of control (no PDAC)	Blood, saliva
MIR130B	Up in blood of chronic pancreatitis patients; Down in bulk tissue	Blood of control (no chronic pancreatitis)	Up in blood of PDAC patients; Up in microdissected PanIN tissue; Down in bulk PDAC tissue	Blood of control (no PDAC); microdissected adjacent normal to PanIN; adjacent normal bulk tissue	Blood, plasma, saliva
MIR133A1			Up in blood of PDAC patients; Down in microdissected PanIN tissue; Up in bulk PDAC tissue	Blood of control (no PDAC); microdissected adjacent normal to PanIN; adjacent normal bulk tissue	Blood, plasma, saliva
MIR203A			Down in PDAC	Chronic pancreatitis tissue	Saliva, urine*
MIR210	Down in blood of chronic pancreaitits; Up in bulk tissue	Blood of control (no chronic pancreatitis); Bulk tissue normal pancreas	Up in pancreatic cancer bulk tissue and microdissected	Chronic pancreatitis; Microdissected normal tissue adjacent to PDAC; Normal bulk tissue	Blood
MIR330	Down in chronic pancreatitis	Bulk chronic pancreatitis compared to bulk PDAC tissue	Up in blood of PDAC patients; Up in PanINs	Blood of control (patients without PDAC); Microdissected normal tissue adjacent to PanIN	Blood, plasma
MIR339	Down in bulk tissue; Up in microdissected chronic pancreatitis tissue	Bulk tissue of normal pancreas; Microdissected normal tissue adjacent to chronic pancreatitis	Down in bulk PDAC tissue; Down in microdissected PDAC tissue	Bulk tissue of normal pancreas; Microdissected normal tissue adjacent to tumor	Blood
MIR425	Up in chronic pancreatitis	PDAC	Down in PDAC bulk tissue; Up in PDAC bulk tissue; Up in microdissected pancreatic intraepithelial neoplasia (PanIN)	Bulk tissue chronic pancreatitis; Bulk tissue normal pancreas; microdissected normal tissue adjacent to PanIN	Plasma, saliva, urine
MIR429	Down	Normal pancreas	Up in microdissected PanIN tissue	Microdissected normal tissue adjacent to PanIN	Plasma, saliva, urine
MIR522			Down in blood of PDAC patients	Blood of normal patient (No PDAC)	Blood, plasma, saliva, urine
MIR590	Down in blood of pancreatitis patients	Blood of normal patients (no chronic pancreatitis)	Up in bulk PDAC tissue; Down in blood of PDAC patients	Bulk tissue normal pancreas adjacent to cancer; Blood of normal patient (patient without PDAC)	Blood, plasma, saliva, urine
MIR664A			Down in PDAC bulk tissue	Normal pancreas bulk tissue	Blood, plasma, serum, urine*
MIR1208	Down in blood of pancreatitis patients	Blood of normal patients (no chronic pancreatitis)			Blood
MIR3620			Up in intraductal papillary mucinous neoplasm (IPMN)		Blood, saliva, serum, urine*
Supplementary Table 1: MIR expression fingerprint for pancreatitis and pancreatic ductal adenocarcinoma. The 18 MIR pancreatic cancer fingerprint was analyzed in the Pancreatic Expression Database (PED) for expression in pancreatitis compared to PDAC 38. The table summarizes the data and publications collected from the PED, with the data representative of sources with reported significant p-value…
